# Supplementary material for: Nucleocapsid protein of SARS-CoV-2 phase separates into RNA-rich polymerase-containing condensates
Source: Nat Commun. 2020 Nov 27;11:6041. doi: 10.1038/s41467-020-19843-1 (PMC7699647; doi:10.1038/s41467-020-19843-1)
Supplement: Supplementary file 5 — Source Data [file 41467_2020_19843_MOESM5_ESM.zip › 270067_2_data_set_5041587_qdwdys (1).xlsx]

## Sheet: Fig 4a
	Number of RNA contacts
	Mean	StDev
SR	2.78614	0.372087
SRP	0.308911	0.0995431

## Sheet: Fig 4c
polyU (uM)	pNp		Np
	Mean	StDev	Mean	StDev
0	0.007778	0.002333	0.003811	0.025925
0.1	0.303667	0.060562	0.134778	0.089157
0.2	0.314333	0.048068	0.286222	0.051419
0.5	0.011067	0.012094	0.400556	0.056076
1	0.003444	0.00181	0.008778	0.002386
2	0.008	0.018131	0.007556	0.001667

## Sheet: Fig 4d
Np(ctrl)	Np(SRPK1)
9.3724	4.5286
13.031	3.8839
9.5652	3.5614
8.0404	3.4032
7.6822	5.3681
10.219	3.9478
6.706	4.2199
9.3474	3.2085
8.0461	3.2908
7.6624	2.8312
10.783	2.9594
14.655	2.6921
9.4876	3.5459
8.81	3.6697
5.0152	3.2904
7.3898	2.8777
10.597	3.6262
17.357	3.3847
6.7873	3.4709
6.8249	3.1529
5.421	3.096
7.0291	3.507
5.407	2.893
5.345	2.6103
5.8676	2.5728
5.4385	2.6044
5.523	2.6107
4.5267	1.9442
10.053	2.3637
8.6249	1.7879
9.8162	2.1115
13.885	2.997
8.1193	3.4677
8.6483	3.3709
8.9164	3.8363
16.54	2.1591
11.517	2.6291
14.107	2.7653
19.154	5.1333
12.3	4.4218
7.2317	3.1057
6.3191	2.9248
7.6929	2.6388
11.73	4.0689
12.765	3.8032
8.6376	4.2262
8.0766	3.3416
9.0062	2.6795
7.3422	2.9107
8.5933	3.3617
9.1078	4.045
7.9083	4.6161
10.449	4.3937
9.2199	3.7266
8.5234	5.728
10.83	4.0793
9.9003	3.4907
13.514	4.4874
8.598	3.3354
8.8701	4.7637
9.8721	4.0639
11.073	3.4718
10.728	6.4264
12.134	7.1312
10.646	2.7652
11.287	6.2482
11.461	4.8554
13.146	4.9882
9.5584	4.9291
10.201	5.3724
10.018	5.3327
9.3866	4.9863
10.301	4.8171
6.0811	3.9772
8.8921	5.1251
7.2107	7.5323
6.1302	7.0535
7.2562	6.8463
7.4037	6.5274
6.1438	4.2839
8.419	3.8631
8.6208	4.0503
8.9635	4.5999
9.1538	4.7359
	2.5623
	3.371
	3.2059
	3.5272
	3.5886
	4.8418
	3.9839
	3.9045
	3.1074

## Sheet: Fig 4e
			Np											time	Average	st.dev		SRPK1 Np													time	Average	st.dev
			time	FRAP 1	FRAP 2	FRAP 3	FRAP 4	FRAP 5	FRAP 6	FRAP 7	FRAP 8							time	FRAP 1	FRAP 2	FRAP 3	FRAP 4	FRAP 5	FRAP 6	FRAP 7	FRAP 8	FRAP 9	FRAP 10							diameters	FRAP 1	FRAP 2	FRAP 3	FRAP 4	FRAP 5	FRAP 6	FRAP 7	FRAP 8	FRAP 9	FRAP 10		Averaged
			-1.569	0.99533	0.972271	0.993155	0.997022	0.993902	1.00176	1.0156	1.04129			-1.569	1.00129	0.0200777		-1.569	0.998826	1.02152	1.00384	0.981308	0.998898	0.995011	0.979924	0.990744	0.986688	1.00565			-1.569	0.996242	0.0125231		Np	5.1	4	4.9	3.6	4.5	3.9	4.7	4.21				4.36375
			-1.046	1.00573	1.04369	0.997388	1.03505	1.01382	1.0002	0.983563	0.974636			-1.046	1.00676	0.0236513		-1.046	1.00578	0.959694	0.987686	1.00586	0.998261	0.998167	1.03828	1.01145	1.01865	1.02031			-1.046	1.00441	0.0211138		pNp(SRPK1)	5.5	4.9	5.1	3.7	3.5	4.9	5.5	6.3	6.4	4.1		4.925
			-0.523	0.998951	0.984869	1.00969	0.969062	0.99237	0.998025	1.00092	0.984707			-0.523	0.992324	0.0125736		-0.523	0.995395	1.02155	1.00855	1.01359	1.00287	1.00697	0.982674	0.99793	0.994979	0.97453			-0.523	0.999904	0.0140584
			0	0	0	0	0	0	0	0	0			0	0	0		0	0	0	0	0	0	0	0	0	0	0			0	0	0
			0.523	0.0172872	0.0214422	0.0108961	0.00627726	0.0287255	0.0106949	-0.00583191	0.0443958			0.523	0.0167359	0.0152154		0.523	0.0202417	0.0353052	0.0252187	0.0314766	0.0352554	0.0186814	0.00895595	0.031448	0.0333162	0.0949332			0.523	0.0334832	0.0232261
			1.046	0.0262696	0.0223851	0.01976	0.0240011	0.0404617	0.0204781	0.0124657	0.00595761			1.046	0.0214724	0.0101178		1.046	0.0486654	0.0595149	0.0609251	0.0435642	0.0299288	0.0365037	0.0294981	0.04815	0.0860078	0.0573119			1.046	0.050007	0.0170355
			1.569	0.0344201	0.0337598	0.0255068	0.0258268	0.0379246	0.0371243	0.0293077	0.0797135			1.569	0.0379479	0.0175311		1.569	0.0527495	0.0910596	0.0831626	0.0868573	0.0449155	0.0378105	0.0275197	0.0623621	0.0698627	0.116149			1.569	0.0672449	0.0274483
			2.092	0.0427833	0.0508992	0.0364255	0.0359019	0.0458956	0.041332	0.0278034	0.0231565			2.092	0.0380247	0.00921093		2.092	0.0754106	0.103201	0.094612	0.109459	0.052393	0.052781	0.0464036	0.0742992	0.109349	0.109611			2.092	0.0827521	0.0257497
			2.615	0.0494667	0.0360048	0.0399422	0.0354063	0.0582236	0.0461149	0.0490918	0.0715102			2.615	0.0482201	0.0121372		2.615	0.0778333	0.122733	0.12929	0.134902	0.0673789	0.0573273	0.0349961	0.0876309	0.135177	0.139907			2.615	0.0987175	0.0382409
			3.138	0.0534967	0.0477137	0.0591944	0.0483055	0.0569023	0.0485454	0.0365111	0.0569495			3.138	0.0509523	0.00734469		3.138	0.086844	0.123094	0.129256	0.153267	0.0723829	0.0664426	0.0627118	0.119421	0.173846	0.17274			3.138	0.116001	0.0424791
			3.661	0.0639609	0.0508551	0.0452989	0.035437	0.0720292	0.0589433	0.0572858	0.0481444			3.661	0.0539943	0.011489		3.661	0.0913164	0.144648	0.159178	0.168428	0.0801813	0.0713413	0.0624082	0.118953	0.158199	0.168016			3.661	0.122267	0.0425505
			4.184	0.0592123	0.0518975	0.0549563	0.0696049	0.0724818	0.0635125	0.0457074	0.0715536			4.184	0.0611158	0.00985538		4.184	0.112509	0.163034	0.164077	0.187856	0.0882545	0.0778787	0.0781553	0.118847	0.227581	0.188429			4.184	0.140662	0.0526797			Np	pNp(SRPK1)
			4.707	0.0669844	0.0540204	0.05647	0.0395502	0.0791394	0.060751	0.065425	0.0601115			4.707	0.0603065	0.0114066		4.707	0.117993	0.184629	0.17942	0.208525	0.105841	0.0845504	0.0727922	0.13734	0.193734	0.177757			4.707	0.146258	0.0487766		Fr. mob	0.2995	0.93356
			5.23	0.0631195	0.0642215	0.0655183	0.0696854	0.0823784	0.0704338	0.0513831	0.0837292			5.23	0.0688086	0.0105428		5.23	0.110211	0.187172	0.184082	0.200909	0.109913	0.0919318	0.0854297	0.17129	0.263247	0.213839			5.23	0.161802	0.0594671		Fr. imm	0.7005	0.06644
			5.753	0.0712368	0.0478503	0.0641084	0.0465556	0.0903727	0.0683139	0.0779566	0.0469093			5.753	0.064163	0.016117		5.753	0.12586	0.222097	0.197884	0.215617	0.116695	0.0969311	0.0874733	0.165549	0.232638	0.208139			5.753	0.166888	0.0555909
			6.276	0.0695862	0.0643242	0.0853525	0.0723914	0.0863112	0.0781273	0.0478397	0.10094			6.276	0.075609	0.0160472		6.276	0.143339	0.233873	0.200142	0.229927	0.112936	0.104562	0.0879398	0.169613	0.275133	0.27851			6.276	0.183598	0.0703495
			6.799	0.0785846	0.0538188	0.0777683	0.0676315	0.0849689	0.0730292	0.0875758	0.0477849			6.799	0.0713953	0.0142507		6.799	0.132018	0.242567	0.225417	0.256514	0.128768	0.113747	0.0954269	0.170248	0.233467	0.223873			6.799	0.182205	0.060673
			7.322	0.0787022	0.0791361	0.0764172	0.0629921	0.0905103	0.0758889	0.0499827	0.112691			7.322	0.0782901	0.0184324		7.322	0.151972	0.248411	0.22819	0.249344	0.131565	0.118182	0.0937748	0.191418	0.361276	0.278449			7.322	0.205258	0.083335
			7.845	0.0852485	0.0585598	0.0904203	0.0810571	0.0989284	0.0861344	0.083762	0.0598298			7.845	0.0804925	0.0142021		7.845	0.1618	0.271851	0.251421	0.287779	0.129143	0.133703	0.118687	0.201787	0.263731	0.252273			7.845	0.207217	0.06606		Np (biexponential fitting)			Np (exponential fitting)
			8.368	0.0856605	0.0732048	0.0831151	0.0649267	0.0924522	0.0752067	0.0728741	0.118383			8.368	0.0832278	0.0166211		8.368	0.157185	0.287435	0.272652	0.295654	0.154564	0.136241	0.108595	0.205712	0.359401	0.298017			8.368	0.227545	0.0855386		a1	0.2065		a	0.8821
			8.891	0.0904385	0.0843723	0.0966825	0.0813263	0.0992324	0.0943854	0.0904889	0.0731259			8.891	0.0887565	0.00869174		8.891	0.174668	0.28418	0.261569	0.326961	0.146936	0.146724	0.12739	0.213945	0.36709	0.307534			8.891	0.2357	0.0853077		r	= 2,182		r	= 2,463
			9.414	0.0970637	0.0682409	0.0905611	0.0636716	0.101373	0.0823904	0.0788104	0.0872268			9.414	0.0836673	0.013181		9.414	0.176854	0.300415	0.289308	0.319118	0.162843	0.141932	0.116582	0.228025	0.357846	0.292536			9.414	0.238546	0.084262		d1	0.01641		d	0.04677
			9.937	0.0949824	0.0832126	0.100443	0.0917953	0.110761	0.0887854	0.09401	0.100186			9.937	0.095522	0.00838002		9.937	0.195886	0.295684	0.299098	0.313736	0.166427	0.151181	0.133795	0.241154	0.390982	0.328424			9.937	0.251637	0.086807		c	0.01322		c	0.05146
			10.46	0.103769	0.0849203	0.0998829	0.0715137	0.104115	0.085508	0.0948178	0.0782819			10.46	0.090351	0.0121522		10.46	0.187634	0.335948	0.322861	0.353388	0.172223	0.149501	0.128453	0.239868	0.367115	0.307554			10.46	0.256455	0.0912334		a2	0.07978
			10.983	0.100996	0.0918234	0.104586	0.0903097	0.111449	0.087293	0.0776919	0.119623			10.983	0.0979715	0.0137587		10.983	0.193542	0.332051	0.329739	0.351072	0.171403	0.162858	0.139027	0.254721	0.383808	0.37918			10.983	0.26974	0.0962043		d2	0.1904
			11.506	0.107035	0.0818066	0.103276	0.0711101	0.111882	0.0907621	0.108593	0.0780636			11.506	0.0940659	0.0157012		11.506	0.206242	0.348648	0.356625	0.362956	0.17688	0.16898	0.132949	0.247971	0.364952	0.333574			11.506	0.269978	0.0928544
			12.029	0.101856	0.0994919	0.111743	0.0930645	0.116694	0.0958897	0.0711586	0.116376			12.029	0.100784	0.0150254		12.029	0.206013	0.35761	0.332052	0.386519	0.188818	0.169638	0.149393	0.257875	0.46541	0.410239			12.029	0.292357	0.112253
			12.552	0.116731	0.0781533	0.109545	0.0774533	0.118533	0.0894551	0.121507	0.0872495			12.552	0.0998284	0.0186555		12.552	0.215724	0.35995	0.375095	0.38643	0.190394	0.177108	0.162654	0.270907	0.394886	0.343363			12.552	0.287651	0.0942757
			13.075	0.111964	0.112511	0.115315	0.089249	0.114874	0.105294	0.0923706	0.119197			13.075	0.107597	0.0111104		13.075	0.214728	0.38678	0.35072	0.391977	0.197302	0.181398	0.150122	0.287635	0.457273	0.399575			13.075	0.301751	0.109384
			13.598	0.119405	0.072303	0.11328	0.0788511	0.122697	0.100896	0.12298	0.0681356			13.598	0.0998185	0.0233802		13.598	0.229694	0.392284	0.382028	0.396691	0.208043	0.182672	0.166483	0.291826	0.423001	0.35881			13.598	0.303153	0.0989617
			14.121	0.1241	0.103912	0.116151	0.0890163	0.119204	0.10463	0.105216	0.154853			14.121	0.114635	0.0196047		14.121	0.232197	0.404817	0.383408	0.407789	0.224369	0.184661	0.160955	0.302882	0.48771	0.393727			14.121	0.318251	0.112157
			14.644	0.122521	0.0861028	0.113891	0.101217	0.124553	0.0970126	0.112027	0.0796221			14.644	0.104618	0.016457		14.644	0.235261	0.417675	0.387718	0.428267	0.219078	0.199927	0.178013	0.302859	0.464764	0.434886			14.644	0.326845	0.111441
			15.167	0.122816	0.101509	0.119244	0.0779209	0.117046	0.106667	0.100033	0.120666			15.167	0.108238	0.0151182		15.167	0.231549	0.416828	0.420755	0.433513	0.225438	0.205046	0.175144	0.313795	0.454887	0.397864			15.167	0.327482	0.109093
			15.69	0.124704	0.0926214	0.115115	0.10975	0.120295	0.0971569	0.117848	0.0926364			15.69	0.108766	0.0129078		15.69	0.253499	0.440556	0.388903	0.466614	0.218534	0.207858	0.181173	0.305152	0.564308	0.487545			15.69	0.351414	0.135586
			16.213	0.131352	0.0938806	0.116396	0.0798864	0.118836	0.1066	0.102355	0.128471			16.213	0.109722	0.0175341		16.213	0.258136	0.450918	0.419833	0.458466	0.231132	0.206437	0.17851	0.321757	0.448413	0.387857			16.213	0.336146	0.110257
			16.736	0.122472	0.105577	0.120239	0.120565	0.1217	0.10526	0.123689	0.108148			16.736	0.115956	0.00808809		16.736	0.255191	0.47344	0.402446	0.432523	0.230993	0.211456	0.18762	0.337911	0.572949	0.512834			16.736	0.361736	0.136829
			17.259	0.128343	0.0930104	0.120332	0.0890144	0.116644	0.105948	0.105654	0.0973867			17.259	0.107042	0.0138399		17.259	0.252949	0.466969	0.445927	0.442487	0.250735	0.211671	0.206947	0.336314	0.466372	0.46027			17.259	0.354064	0.113546
			17.782	0.13304	0.103685	0.132012	0.101197	0.1292	0.107402	0.134271	0.132878			17.782	0.121711	0.0147528		17.782	0.269868	0.47402	0.440135	0.502507	0.246026	0.224725	0.199485	0.344261	0.559395	0.4677			17.782	0.372812	0.131179
			18.305	0.137999	0.102412	0.126234	0.0896963	0.126288	0.132503	0.108131	0.103712			18.305	0.115872	0.0171388		18.305	0.262355	0.47076	0.460819	0.458548	0.261162	0.22163	0.209644	0.353051	0.551037	0.502105			18.305	0.375111	0.128086
			18.828	0.133888	0.125886	0.135901	0.110421	0.123317	0.134774	0.125243	0.1233			18.828	0.126591	0.00838559		18.828	0.271885	0.492262	0.466616	0.489512	0.258143	0.248049	0.193831	0.365705	0.570848	0.473781			18.828	0.383063	0.131671
			19.351	0.140172	0.098445	0.122677	0.0935523	0.125694	0.13347	0.11937	0.11399			19.351	0.118421	0.0160741		19.351	0.291863	0.490453	0.479009	0.484691	0.263587	0.234605	0.216482	0.360227	0.544086	0.52277			19.351	0.388777	0.128707
			19.874	0.138151	0.125756	0.140336	0.12621	0.119941	0.143828	0.114798	0.131498			19.874	0.130065	0.0102215		19.874	0.281294	0.514304	0.466876	0.481961	0.278284	0.246624	0.201686	0.36914	0.591237	0.484559			19.874	0.391597	0.133326
			20.397	0.146423	0.114836	0.139694	0.0934924	0.140503	0.147162	0.138136	0.0972665			20.397	0.127189	0.0220575		20.397	0.296593	0.514754	0.495914	0.504551	0.275699	0.247783	0.235754	0.389943	0.563832	0.52186			20.397	0.404668	0.129599
			20.92	0.142262	0.123965	0.144568	0.117733	0.131616	0.138114	0.1012	0.148822			20.92	0.131035	0.0160045		20.92	0.296016	0.509196	0.504319	0.544207	0.280359	0.254314	0.222886	0.391233	0.599032	0.502469			20.92	0.410403	0.137611
			21.443	0.153011	0.113412	0.140964	0.105009	0.136176	0.138207	0.143173	0.095113			21.443	0.128133	0.0207628		21.443	0.309204	0.530744	0.50302	0.536783	0.298603	0.257008	0.233743	0.366993	0.616995	0.537172			21.443	0.419026	0.140001
			21.966	0.148505	0.136622	0.140497	0.106757	0.131995	0.142066	0.111367	0.161477			21.966	0.134911	0.0182496		21.966	0.296957	0.53849	0.522633	0.56352	0.28505	0.260286	0.230927	0.388256	0.629027	0.503035			21.966	0.421818	0.145809
			22.489	0.154532	0.11819	0.140943	0.111578	0.139934	0.148671	0.137481	0.09865			22.489	0.131247	0.019545		22.489	0.314695	0.541223	0.502519	0.551368	0.288549	0.262025	0.233827	0.39843	0.671017	0.516713			22.489	0.428037	0.148672
			23.012	0.154884	0.138369	0.140747	0.114605	0.133914	0.153237	0.118852	0.135597			23.012	0.136275	0.0143306		23.012	0.316624	0.563815	0.546003	0.548651	0.309577	0.26883	0.23792	0.429759	0.585161	0.54809			23.012	0.435443	0.138801
			23.535	0.146667	0.123699	0.154364	0.118314	0.130708	0.149461	0.143628	0.13853			23.535	0.138171	0.0128241		23.535	0.318697	0.557879	0.539703	0.543146	0.303936	0.282238	0.234694	0.410918	0.650759	0.541403			23.535	0.438337	0.145397
			24.058	0.160826	0.13469	0.149927	0.120269	0.140414	0.153694	0.10716	0.121138			24.058	0.136015	0.018688		24.058	0.314369	0.560228	0.542025	0.595323	0.312892	0.274413	0.24499	0.433621	0.629267	0.579626			24.058	0.448676	0.149437
			24.581	0.152486	0.144425	0.152912	0.120327	0.137336	0.158444	0.151956	0.138333			24.581	0.144527	0.0122955		24.581	0.326	0.585853	0.539717	0.577653	0.298389	0.286407	0.235982	0.423015	0.696849	0.529472			24.581	0.449934	0.156953
			25.104	0.163338	0.12984	0.148172	0.121678	0.138521	0.14371	0.129251	0.0963765			25.104	0.133861	0.0199405		25.104	0.336243	0.605933	0.558065	0.574879	0.320361	0.290546	0.250021	0.428107	0.649499	0.603661			25.104	0.461732	0.152486
			25.627	0.155358	0.136211	0.153896	0.133372	0.13487	0.162798	0.122629	0.144126			25.627	0.142907	0.0135461		25.627	0.332678	0.60201	0.560047	0.595207	0.319714	0.294417	0.266105	0.424499	0.752778	0.529394			25.627	0.467685	0.163492
			26.15	0.166245	0.137825	0.151245	0.106828	0.147336	0.151547	0.141779	0.105434			26.15	0.13853	0.0216736		26.15	0.330657	0.608172	0.57082	0.572383	0.322807	0.291412	0.260036	0.438749	0.64915	0.634239			26.15	0.467843	0.155205
			26.673	0.158062	0.140282	0.168147	0.139012	0.137739	0.152164	0.118971	0.160123			26.673	0.146812	0.0158046		26.673	0.342922	0.597442	0.55739	0.58094	0.329995	0.304269	0.257566	0.446196	0.719014	0.583356			26.673	0.471909	0.156318
			27.196	0.172331	0.132924	0.156803	0.102844	0.135236	0.147009	0.142282	0.123689			27.196	0.13914	0.0210285		27.196	0.366242	0.605043	0.592379	0.580344	0.330931	0.303811	0.271466	0.446391	0.672657	0.544782			27.196	0.471405	0.145193
			27.719	0.167369	0.156814	0.168696	0.149277	0.137515	0.15076	0.118157	0.14115			27.719	0.148717	0.0166208		27.719	0.334693	0.621166	0.570654	0.600727	0.347679	0.308478	0.269943	0.43944	0.682287	0.635168			27.719	0.481024	0.156886
			28.242	0.168695	0.130357	0.163135	0.109587	0.141414	0.160425	0.151383	0.127468			28.242	0.144058	0.0205311		28.242	0.371522	0.671139	0.603634	0.628251	0.348998	0.296122	0.284326	0.44904	0.685513	0.562391			28.242	0.490094	0.157688
			28.765	0.174755	0.159447	0.164349	0.14316	0.146218	0.154983	0.114342	0.147136			28.765	0.150549	0.0180122		28.765	0.349914	0.6353	0.606276	0.611038	0.355755	0.31441	0.28039	0.472261	0.709535	0.616261			28.765	0.495114	0.158425
			29.288	0.17509	0.131784	0.163938	0.131687	0.140517	0.156989	0.159923	0.119093			29.288	0.147378	0.0193774		29.288	0.379188	0.652624	0.607716	0.605175	0.359641	0.309759	0.288494	0.44709	0.759758	0.607071			29.288	0.501651	0.16428
			29.811	0.174805	0.158853	0.167797	0.118739	0.144219	0.16085	0.112939	0.172625			29.811	0.151353	0.023933		29.811	0.364226	0.637426	0.645191	0.616017	0.372	0.31963	0.282171	0.489793	0.693227	0.643754			29.811	0.506343	0.158441
			30.334	0.181213	0.135164	0.16036	0.148897	0.142308	0.155331	0.161478	0.110393			30.334	0.149393	0.0210034		30.334	0.382461	0.67325	0.615909	0.626527	0.366594	0.327263	0.290373	0.479874	0.780486	0.588517			30.334	0.513125	0.166681
			30.857	0.185448	0.151122	0.16807	0.11346	0.144831	0.158478	0.123528	0.158479			30.857	0.150427	0.0232665		30.857	0.364142	0.675909	0.637374	0.621204	0.388283	0.333991	0.297835	0.496783	0.736314	0.643696			30.857	0.519553	0.162123
			31.38	0.183667	0.149228	0.177883	0.149615	0.139607	0.14812	0.141401	0.119961			31.38	0.151185	0.0206614		31.38	0.380679	0.674934	0.617351	0.674069	0.364888	0.331013	0.283244	0.485229	0.788357	0.660498			31.38	0.526026	0.17797
			31.903	0.181943	0.157566	0.166173	0.121321	0.148308	0.156186	0.147361	0.1516			31.903	0.153807	0.0173056		31.903	0.390283	0.708733	0.649689	0.632344	0.390743	0.332561	0.304034	0.472774	0.743586	0.656903			31.903	0.528165	0.166888
			32.426	0.181428	0.146812	0.176382	0.144974	0.146079	0.162286	0.125514	0.16076			32.426	0.155529	0.0183468		32.426	0.400317	0.689402	0.627572	0.659017	0.366806	0.342533	0.303364	0.505904	0.79828	0.669922			32.426	0.536312	0.17425
			32.949	0.184829	0.154334	0.175275	0.126401	0.152535	0.158724	0.166691	0.12193			32.949	0.15509	0.0219394		32.949	0.397113	0.719287	0.67237	0.662649	0.408803	0.35318	0.316129	0.474786	0.71812	0.637377			32.949	0.535981	0.160782
			33.472	0.188503	0.149824	0.181735	0.140254	0.149717	0.151874	0.126085	0.1561			33.472	0.155512	0.0205438		33.472	0.398158	0.723734	0.644447	0.651767	0.387446	0.346569	0.302021	0.512258	0.819216	0.741751			33.472	0.552737	0.186313
			33.995	0.190992	0.142995	0.176421	0.130429	0.145679	0.157136	0.148537	0.131694			33.995	0.152985	0.0211999		33.995	0.390831	0.709113	0.671556	0.657746	0.394493	0.357237	0.343752	0.487704	0.704036	0.631191			33.995	0.534766	0.153765
			34.518	0.19189	0.154082	0.185244	0.151611	0.155191	0.157757	0.130712	0.156449			34.518	0.160367	0.019483		34.518	0.414013	0.797204	0.68252	0.679092	0.40086	0.351834	0.311557	0.529274	0.88043	0.724708			34.518	0.577149	0.201374
			35.041	0.183069	0.135089	0.183054	0.128196	0.141187	0.156505	0.150886	0.135915			35.041	0.151738	0.0213102		35.041	0.401963	0.794967	0.654108	0.690059	0.396222	0.362418	0.322265	0.50962	0.698349	0.658726			35.041	0.54887	0.169484
			35.564	0.193994	0.166347	0.181727	0.149599	0.15968	0.167214	0.132823	0.157572			35.564	0.16362	0.0187768		35.564	0.408879	0.775038	0.705547	0.671502	0.407359	0.365294	0.334627	0.518085	0.870327	0.612075			35.564	0.566873	0.187082
			36.087	0.193297	0.133005	0.188667	0.138496	0.14543	0.169531	0.152074	0.125			36.087	0.155688	0.0255338		36.087	0.425567	0.77819	0.656167	0.669778	0.409474	0.375123	0.339656	0.52084	0.745523	0.727992			36.087	0.564831	0.168756
			36.61	0.203972	0.162049	0.186407	0.137549	0.144905	0.168758	0.134119	0.175122			36.61	0.16411	0.0245155		36.61	0.413206	0.780254	0.699748	0.698996	0.418199	0.378108	0.33424	0.533135	0.81516	0.668686			36.61	0.573973	0.179121
			37.133	0.189857	0.146053	0.196854	0.150509	0.158161	0.167693	0.153969	0.125468			37.133	0.16107	0.0233497		37.133	0.420203	0.795577	0.674474	0.71144	0.422788	0.382395	0.331704	0.551588	0.787559	0.723149			37.133	0.580088	0.178887
			37.656	0.198292	0.178497	0.194414	0.130347	0.141262	0.16641	0.147217	0.171181			37.656	0.165953	0.0246959		37.656	0.424388	0.795382	0.691681	0.679456	0.429992	0.36676	0.330328	0.533644	0.794181	0.65768			37.656	0.570349	0.175247
			38.179	0.19526	0.147856	0.196422	0.156913	0.15898	0.167301	0.138856	0.159567			38.179	0.165145	0.0207595		38.179	0.434328	0.802445	0.688812	0.70246	0.402844	0.375401	0.337117	0.542526	0.842663	0.744336			38.179	0.587293	0.19051
			38.702	0.199375	0.177018	0.189379	0.127034	0.146002	0.168165	0.143297	0.134854			38.702	0.16064	0.0266203		38.702	0.431898	0.787601	0.720995	0.704757	0.437696	0.383642	0.334642	0.543813	0.767258	0.682293			38.702	0.57946	0.17202
			39.225	0.204056	0.163282	0.196337	0.165924	0.157219	0.172505	0.128767	0.191391			39.225	0.172435	0.0244808		39.225	0.441739	0.80473	0.666298	0.705695	0.427701	0.403213	0.342705	0.551504	0.908411	0.754679			39.225	0.600668	0.193945
			39.748	0.19561	0.17085	0.206879	0.132895	0.144983	0.165385	0.166182	0.138486			39.748	0.165159	0.0263514		39.748	0.4319	0.794988	0.705677	0.741654	0.441687	0.397533	0.366293	0.555902	0.773007	0.681727			39.748	0.589037	0.168503
			40.271	0.206659	0.16757	0.191555	0.164363	0.156499	0.174193	0.142273	0.178497			40.271	0.172701	0.0201021		40.271	0.454563	0.823598	0.711636	0.699449	0.424276	0.408514	0.338909	0.586242	0.88033	0.751003			40.271	0.607852	0.191536
			40.794	0.200901	0.166594	0.20758	0.138336	0.144686	0.166026	0.15007	0.127847			40.794	0.162755	0.0287652		40.794	0.447655	0.853862	0.712878	0.715619	0.449954	0.404044	0.37617	0.570354	0.812984	0.712246			40.794	0.605576	0.177421
			41.317	0.208869	0.176468	0.201368	0.143449	0.15772	0.170298	0.121599	0.170005			41.317	0.168722	0.0285907		41.317	0.443014	0.849548	0.72125	0.724235	0.450746	0.41164	0.364028	0.570779	0.876068	0.744452			41.317	0.615576	0.190322
			41.84	0.205202	0.161796	0.204068	0.145343	0.149907	0.18233	0.171388	0.156528			41.84	0.17207	0.0232378		41.84	0.45269	0.854608	0.71129	0.742054	0.457512	0.414598	0.379112	0.555333	0.887924	0.683003			41.84	0.613812	0.18632
			42.363	0.206396	0.17905	0.19619	0.152459	0.154128	0.167136	0.136548	0.163388			42.363	0.169412	0.0233616		42.363	0.448379	0.82336	0.719754	0.705839	0.449785	0.42089	0.371073	0.579618	0.922564	0.747249			42.363	0.618851	0.190923
			42.886	0.200057	0.162782	0.2089	0.146952	0.155997	0.175931	0.143732	0.157442			42.886	0.168974	0.0241141		42.886	0.453977	0.864325	0.712342	0.723611	0.466935	0.415595	0.368592	0.591281	0.850773	0.730202			42.886	0.617763	0.182912
			43.409	0.202891	0.183836	0.207594	0.147063	0.155733	0.177961	0.164993	0.164376			43.409	0.175556	0.0216773		43.409	0.460268	0.859153	0.739224	0.747916	0.462935	0.419624	0.384328	0.584934	0.863773	0.746544			43.409	0.62687	0.185545
			43.932	0.204572	0.14605	0.207447	0.159168	0.158203	0.169104	0.12333	0.154211			43.932	0.165261	0.0284758		43.932	0.479108	0.840302	0.729882	0.694928	0.455468	0.420356	0.386329	0.58467	0.80588	0.68032			43.932	0.607724	0.165171
			44.455	0.209925	0.185839	0.203494	0.13147	0.156963	0.17493	0.166719	0.166079			44.455	0.174428	0.0253967		44.455	0.463944	0.870696	0.769431	0.71831	0.477883	0.420657	0.380019	0.575302	0.841124	0.793162			44.455	0.631053	0.187492
			44.978	0.207863	0.163565	0.218132	0.174567	0.147254	0.167784	0.136632	0.178808			44.978	0.174326	0.0277131		44.978	0.47127	0.92134	0.72789	0.712056	0.4557	0.433987	0.383243	0.594726	0.825784	0.742827			44.978	0.626882	0.185079
			45.501	0.213594	0.180189	0.208436	0.123535	0.161159	0.175967	0.162607	0.130602			45.501	0.169511	0.0324241		45.501	0.470252	0.898675	0.779717	0.745068	0.485689	0.425197	0.389971	0.59819	0.865331	0.751148			45.501	0.640924	0.189626
			46.024	0.211096	0.16345	0.214495	0.184417	0.151122	0.178421	0.137641	0.192557			46.024	0.17915	0.0273415		46.024	0.489606	0.890406	0.747561	0.735709	0.467045	0.445422	0.385296	0.605393	0.86456	0.780165			46.024	0.641116	0.185579
			46.547	0.212865	0.178587	0.218217	0.134022	0.153955	0.180738	0.161086	0.120406			46.547	0.169984	0.0347281		46.547	0.476079	0.903413	0.766139	0.748091	0.494888	0.4405	0.420323	0.598305	0.876943	0.716657			46.547	0.644134	0.181522
			47.07	0.216247	0.177931	0.207667	0.173384	0.148815	0.173066	0.135496	0.202992			47.07	0.17945	0.0284223		47.07	0.496955	0.878764	0.775169	0.760992	0.47094	0.449779	0.395721	0.588638	0.899081	0.807821			47.07	0.652386	0.191836
			47.593	0.212291	0.174766	0.21768	0.151174	0.152795	0.172045	0.162556	0.140724			47.593	0.173004	0.0282327		47.593	0.459047	0.897318	0.788027	0.76147	0.500347	0.444247	0.403246	0.601685	0.910009	0.755921			47.593	0.652132	0.193171
			48.116	0.217709	0.19242	0.213863	0.148706	0.159944	0.178339	0.144673	0.169975			48.116	0.178203	0.0278516		48.116	0.500646	0.885145	0.754779	0.76808	0.473041	0.442531	0.421514	0.612047	0.915534	0.787898			48.116	0.656121	0.188466
			48.639	0.206656	0.172407	0.21594	0.157692	0.153272	0.172192	0.138086	0.151504			48.639	0.170969	0.0273839		48.639	0.475836	0.885652	0.780577	0.774224	0.503308	0.445445	0.39784	0.593389	0.85645	0.737277			48.639	0.645	0.182113
			49.162	0.22105	0.184591	0.221475	0.148814	0.159775	0.175294	0.16404	0.167699			49.162	0.180342	0.0273477		49.162	0.508117	0.918272	0.78951	0.774327	0.494198	0.458312	0.426222	0.598863	0.905338	0.832512			49.162	0.670567	0.192933
			49.685	0.219804	0.165652	0.229451	0.168468	0.159489	0.171756	0.128721	0.146208			49.685	0.173694	0.0344562		49.685	0.502165	0.891876	0.776318	0.745682	0.493268	0.468158	0.406701	0.577792	0.795019	0.712366			49.685	0.636934	0.166908
			50.208	0.21795	0.188128	0.213721	0.149666	0.152695	0.170081	0.164123	0.159547			50.208	0.176989	0.0267403		50.208	0.507085	0.898873	0.802168	0.771431	0.515077	0.46633	0.444508	0.598599	0.986973	0.878885			50.208	0.686993	0.202574
			50.731	0.215261	0.176882	0.228612	0.168838	0.151776	0.165355	0.131437	0.185015			50.731	0.177897	0.0318478		50.731	0.507547	0.892366	0.783964	0.789957	0.500296	0.460208	0.412861	0.616118	0.799418	0.712629			50.731	0.647536	0.1695
			51.254	0.225006	0.200036	0.227388	0.149324	0.158209	0.180144	0.167102	0.140735			51.254	0.180993	0.0333566		51.254	0.516556	0.890692	0.78889	0.77237	0.51448	0.47907	0.429346	0.589709	0.978224	0.819801			51.254	0.677914	0.193988
			51.777	0.22163	0.175827	0.228058	0.188763	0.155206	0.171208	0.140328	0.200258			51.777	0.18516	0.0307063		51.777	0.521756	0.862858	0.780255	0.774266	0.513428	0.478194	0.405989	0.637985	0.872728	0.759463			51.777	0.660692	0.170771
			52.3	0.225862	0.193008	0.21895	0.137571	0.163062	0.179126	0.1473	0.123368			52.3	0.173531	0.0374534		52.3	0.514857	0.880537	0.790502	0.794087	0.521243	0.487505	0.435399	0.617103	0.995822	0.812749			52.3	0.68498	0.193183
			52.823	0.220116	0.188854	0.221005	0.185555	0.159081	0.16728	0.144314	0.214819			52.823	0.187628	0.0293251		52.823	0.538135	0.894371	0.782076	0.803555	0.516689	0.474048	0.430792	0.633143	0.93908	0.807239			52.823	0.681913	0.185121
			53.346	0.228846	0.187321	0.244188	0.141086	0.15697	0.183219	0.155361	0.135765			53.346	0.179094	0.0399498		53.346	0.516432	0.925366	0.79525	0.825798	0.517431	0.481165	0.416203	0.627625	0.871599	0.811428			53.346	0.67883	0.186716
			53.869	0.225879	0.196282	0.235613	0.18842	0.156878	0.181028	0.137796	0.186634			53.869	0.188566	0.03231		53.869	0.535685	0.889928	0.78194	0.777974	0.528244	0.488355	0.444591	0.617612	0.958961	0.75822			53.869	0.678151	0.178841
			54.392	0.225023	0.184618	0.229231	0.146239	0.15968	0.188695	0.166828	0.16758			54.392	0.183487	0.0300735		54.392	0.519397	0.923498	0.803623	0.813594	0.530023	0.490142	0.430269	0.637295	0.897996	0.842498			54.392	0.688834	0.186813
			54.915	0.227118	0.207153	0.227005	0.188724	0.160113	0.174617	0.138719	0.154601			54.915	0.184756	0.0334571		54.915	0.545731	0.910531	0.796512	0.831418	0.534565	0.498512	0.450417	0.640223	0.944268	0.796625			54.915	0.69488	0.181744
			55.438	0.227359	0.193336	0.235841	0.155963	0.160815	0.190289	0.140024	0.203464			55.438	0.188386	0.0341773		55.438	0.544998	0.927662	0.82458	0.819828	0.552519	0.502782	0.433014	0.633025	0.914839	0.822947			55.438	0.697619	0.183594
			55.961	0.23808	0.207847	0.229204	0.163803	0.165413	0.178322	0.158014	0.15144			55.961	0.186515	0.0338215		55.961	0.547082	0.933134	0.8352	0.844483	0.545089	0.509798	0.449514	0.652404	0.999902	0.848736			55.961	0.716534	0.197597
			56.484	0.234619	0.188674	0.24546	0.171695	0.157262	0.182772	0.140669	0.205778			56.484	0.190866	0.036261		56.484	0.5402	0.946733	0.806763	0.810163	0.548197	0.482337	0.439876	0.654211	0.863356	0.780762			56.484	0.68726	0.176923
			57.007	0.232923	0.201815	0.22457	0.162693	0.165915	0.196571	0.179829	0.150459			57.007	0.189347	0.029784		57.007	0.550899	0.966105	0.817306	0.823154	0.532251	0.518811	0.45626	0.644869	1.04859	0.844046			57.007	0.720229	0.20644
			57.53	0.236075	0.18807	0.245089	0.182491	0.15501	0.19008	0.131031	0.18438			57.53	0.189028	0.0376898		57.53	0.555738	0.932779	0.838477	0.818933	0.551379	0.50807	0.461573	0.675474	0.852532	0.770609			57.53	0.696556	0.167606
			58.053	0.247705	0.186668	0.241144	0.159616	0.171158	0.200914	0.156594	0.179848			58.053	0.192956	0.034853		58.053	0.544156	0.975203	0.855884	0.838601	0.551341	0.508044	0.437313	0.631344	1.00091	0.860466			58.053	0.720326	0.207729
			58.576	0.240797	0.216367	0.241315	0.18388	0.16194	0.18396	0.14389	0.175692			58.576	0.19348	0.0358651		58.576	0.574644	0.954721	0.834079	0.823819	0.566826	0.514356	0.448236	0.663318	0.942409	0.808823			58.576	0.713123	0.182488
			59.099	0.24376	0.175396	0.244139	0.15883	0.156487	0.183219	0.153745	0.194306			59.099	0.188735	0.0368304		59.099	0.541379	0.975524	0.837605	0.892703	0.544056	0.521629	0.444518	0.641312	0.946478	0.86651			59.099	0.721172	0.201657
			59.622	0.239918	0.223685	0.247039	0.181416	0.16666	0.18341	0.145448	0.159025			59.622	0.193325	0.0385405		59.622	0.576901	0.970379	0.829105	0.817048	0.549197	0.536648	0.465201	0.668278	0.910637	0.809936			59.622	0.713333	0.176025
			60.145	0.243639	0.185738	0.245978	0.158412	0.15744	0.192194	0.163034	0.198786			60.145	0.193153	0.0354895		60.145	0.568244	1.01839	0.84904	0.900746	0.548601	0.520085	0.452277	0.670084	0.983232	0.868128			60.145	0.737883	0.208948
			60.668	0.243222	0.21497	0.24327	0.183095	0.171204	0.177075	0.145898	0.147095			60.668	0.190729	0.0389934		60.668	0.570981	0.995486	0.798321	0.879267	0.568289	0.531525	0.493041	0.64214	0.936565	0.777441			60.668	0.719305	0.181324
			61.191	0.247514	0.186374	0.246936	0.169202	0.156815	0.20136	0.172076	0.202244			61.191	0.197815	0.034243		61.191	0.585648	0.984778	0.872978	0.843007	0.56968	0.516472	0.450699	0.678889	0.951198	0.888728			61.191	0.734208	0.19574
			61.714	0.243892	0.202791	0.252539	0.192994	0.164492	0.189047	0.13723	0.153333			61.714	0.19204	0.0409451		61.714	0.584105	0.994415	0.833942	0.840081	0.5644	0.551279	0.501941	0.646977	0.88005	0.828634			61.714	0.722582	0.171297
			62.237	0.252924	0.197922	0.259606	0.1612	0.157305	0.187786	0.16325	0.190406			62.237	0.1963	0.039944		62.237	0.569828	1.00217	0.866055	0.863286	0.568829	0.530168	0.470188	0.684055	0.895058	0.805032			62.237	0.725467	0.183847
			62.76	0.250904	0.20254	0.244636	0.189435	0.164353	0.182227	0.145705	0.172831			62.76	0.194079	0.0372133		62.76	0.580344	0.993206	0.848858	0.854849	0.573448	0.54106	0.49996	0.665054	0.979986	0.895751			62.76	0.743252	0.190596
			63.283	0.24974	0.19179	0.254987	0.166931	0.164496	0.194494	0.157575	0.154162			63.283	0.191772	0.040194		63.283	0.582118	1.04925	0.84409	0.852665	0.60454	0.537211	0.476069	0.685451	0.899723	0.778803			63.283	0.730992	0.183304
			63.806	0.252743	0.216256	0.249727	0.18899	0.168176	0.191057	0.138855	0.213223			63.806	0.202379	0.038916		63.806	0.583571	0.99034	0.885372	0.841695	0.559916	0.540121	0.45802	0.678282	1.07074	0.884656			63.806	0.749271	0.211811
			64.329	0.248912	0.198938	0.258874	0.180988	0.157108	0.186721	0.163256	0.139641			64.329	0.191805	0.0425831		64.329	0.575859	0.991877	0.847523	0.861365	0.6001	0.545854	0.493766	0.660966	0.88962	0.792231			64.329	0.725916	0.171253
			64.852	0.257582	0.202581	0.260286	0.175704	0.163063	0.188405	0.151339	0.203537			64.852	0.200312	0.0404007		64.852	0.577868	1.03806	0.911807	0.858735	0.595206	0.556441	0.487074	0.690997	1.05472	0.88593			64.852	0.765684	0.209104
			65.375	0.254894	0.216894	0.260186	0.186552	0.159361	0.182453	0.145201	0.175582			65.375	0.19764	0.0424536		65.375	0.602407	1.03379	0.859961	0.848938	0.595078	0.551231	0.504657	0.692779	0.894231	0.834901			65.375	0.741797	0.175915
			65.898	0.256952	0.191879	0.252246	0.178868	0.165053	0.197635	0.150538	0.197696			65.898	0.198858	0.0380863		65.898	0.590114	1.06497	0.905329	0.918365	0.591132	0.547802	0.493338	0.704158	0.908306	0.918892			65.898	0.764241	0.200804
			66.421	0.252988	0.233381	0.258113	0.1914	0.163543	0.184223	0.141925	0.160062			66.421	0.198205	0.0445502		66.421	0.602306	0.990516	0.850853	0.876932	0.578884	0.550326	0.496108	0.710468	1.03667	0.877901			66.421	0.757096	0.194122
			66.944	0.260874	0.186573	0.24155	0.160716	0.164602	0.189349	0.168177	0.187669			66.944	0.194939	0.0368044		66.944	0.614955	1.03572	0.87857	0.904369	0.597285	0.542621	0.495632	0.705636	0.97199	0.908643			66.944	0.765542	0.195863
			67.467	0.254874	0.215046	0.259803	0.203889	0.168247	0.188637	0.134057	0.184423			67.467	0.201122	0.0423379		67.467	0.625184	1.04194	0.895347	0.880497	0.585083	0.562681	0.526099	0.689582	1.03761	0.863622			67.467	0.770765	0.196172
			67.99	0.2563	0.20901	0.251919	0.165345	0.163609	0.188422	0.165094	0.158029			67.99	0.194716	0.0402889		67.99	0.59243	1.02335	0.895649	0.837072	0.603775	0.557334	0.491548	0.685343	0.979082	0.862136			67.99	0.752772	0.189385
			68.513	0.254797	0.205802	0.260373	0.204545	0.169352	0.193441	0.140044	0.217656			68.513	0.205751	0.0402244		68.513	0.606422	1.07849	0.861662	0.884285	0.594785	0.560231	0.51738	0.74052	1.05489	0.961286			68.513	0.785994	0.210282
			69.036	0.256761	0.219716	0.256551	0.166727	0.161045	0.202443	0.171025	0.151444			69.036	0.198214	0.0424446		69.036	0.611532	1.04259	0.910191	0.793985	0.604202	0.561366	0.49507	0.682757	0.95327	0.79328			69.036	0.744825	0.183077
			69.559	0.254925	0.196981	0.266735	0.196662	0.173031	0.192523	0.131466	0.219311			69.559	0.203954	0.0434554		69.559	0.614579	1.03921	0.897162	0.887791	0.595894	0.552777	0.503255	0.7404	1.07473	0.944521			69.559	0.785032	0.210096
			70.082	0.254183	0.21776	0.273201	0.178348	0.161084	0.186931	0.170281	0.144761			70.082	0.198319	0.0457876		70.082	0.618133	1.05406	0.880214	0.883988	0.62283	0.574396	0.511204	0.686362	0.887066	0.850424			70.082	0.756868	0.176771
			70.605	0.254434	0.205548	0.261057	0.187003	0.171912	0.191653	0.141772	0.207466			70.605	0.202605	0.039895		70.605	0.619452	1.0452	0.89244	0.88581	0.603715	0.58153	0.507974	0.754517	1.0816	0.924813			70.605	0.789706	0.204411
			71.128	0.255036	0.226343	0.280013	0.176282	0.158409	0.191673	0.174142	0.167405			71.128	0.203663	0.0448975		71.128	0.609351	1.03	0.893667	0.863916	0.633676	0.574549	0.515256	0.728645	0.898334	0.853656			71.128	0.760105	0.171076
			71.651	0.263287	0.194693	0.268827	0.194754	0.17641	0.183456	0.149482	0.193658			71.651	0.203071	0.0416538		71.651	0.618558	1.09554	0.917455	0.887542	0.592228	0.579963	0.529657	0.740745	0.986917	0.933712			71.651	0.788232	0.200371
			72.174	0.255377	0.225671	0.28449	0.182033	0.168112	0.194213	0.145626	0.1828			72.174	0.20479	0.0467609		72.174	0.624722	1.07087	0.858576	0.883286	0.642923	0.579865	0.528086	0.715845	0.979998	0.869335			72.174	0.775351	0.182496
			72.697	0.253873	0.207322	0.269368	0.184998	0.168908	0.1999	0.15414	0.185961			72.697	0.203059	0.0399733		72.697	0.639145	1.0777	0.930448	0.907753	0.632786	0.572337	0.517398	0.729196	0.962034	0.91297			72.697	0.788177	0.192615
			73.22	0.255275	0.212022	0.275192	0.20112	0.167957	0.187437	0.140525	0.185668			73.22	0.203149	0.0442444		73.22	0.635552	1.07821	0.865647	0.903721	0.609247	0.603089	0.541239	0.749948	1.02903	0.843723			73.22	0.785941	0.187536
			73.743	0.259795	0.216475	0.275845	0.178515	0.160179	0.191738	0.163761	0.163349			73.743	0.201207	0.0452925		73.743	0.61345	1.10586	0.934655	0.883299	0.629606	0.580291	0.49264	0.708815	0.925311	0.939098			73.743	0.781302	0.201402
			74.266	0.254728	0.233022	0.279918	0.205214	0.173128	0.187238	0.142393	0.215874			74.266	0.211439	0.0445749		74.266	0.637885	1.07881	0.885681	0.862666	0.621199	0.596064	0.558943	0.756595	1.02993	0.907341			74.266	0.793512	0.18643
			74.789	0.267609	0.213007	0.279536	0.175756	0.161558	0.1936	0.17226	0.152023			74.789	0.201919	0.0481284		74.789	0.643165	1.12351	0.906425	0.876525	0.650142	0.592644	0.505824	0.732095	0.924259	0.886318			74.789	0.78409	0.189561
			75.312	0.258289	0.218339	0.2778	0.201683	0.181464	0.188627	0.142089	0.220888			75.312	0.211147	0.0431913		75.312	0.640463	1.09615	0.875788	0.884937	0.623314	0.601451	0.545422	0.733401	1.0519	0.925249			75.312	0.797808	0.195816
			75.835	0.25927	0.223669	0.281923	0.185039	0.170787	0.193338	0.163373	0.166524			75.835	0.20549	0.044924		75.835	0.621007	1.06338	0.93044	0.872791	0.650228	0.610426	0.547316	0.742517	0.986958	0.908935			75.835	0.7934	0.181239
			76.358	0.26155	0.230537	0.274994	0.201572	0.171868	0.182276	0.153172	0.223291			76.358	0.212408	0.0430226		76.358	0.648838	1.10251	0.876786	0.935362	0.639859	0.593941	0.542419	0.729774	1.02627	0.897191			76.358	0.799295	0.193966
			76.881	0.258735	0.239087	0.292951	0.187361	0.170933	0.190875	0.153401	0.166805			76.881	0.207519	0.050038		76.881	0.607089	1.06805	0.910149	0.856839	0.652597	0.601524	0.547932	0.737514	0.945559	0.912185			76.881	0.783944	0.177698
			77.404	0.263066	0.223101	0.281934	0.209214	0.169463	0.18744	0.153841	0.206098			77.404	0.21177	0.0438488		77.404	0.653819	1.08729	0.900296	0.934707	0.642918	0.599006	0.552595	0.72575	1.08212	0.921329			77.404	0.809983	0.199226
			77.927	0.258906	0.25368	0.291122	0.167684	0.169054	0.190994	0.154895	0.190073			77.927	0.209551	0.0509075		77.927	0.655577	1.07362	0.907779	0.926495	0.648593	0.61192	0.556057	0.787745	0.978854	0.833458			77.927	0.79801	0.174601
			78.45	0.263472	0.208902	0.278563	0.220874	0.164107	0.18971	0.142216	0.181884			78.45	0.206216	0.0470075		78.45	0.650746	1.0969	0.955776	0.884708	0.644613	0.598448	0.53708	0.733424	1.1015	0.977984			78.45	0.818118	0.210685
			78.973	0.26197	0.258315	0.279028	0.181731	0.174461	0.192822	0.152919	0.217284			78.973	0.214816	0.0467257		78.973	0.658566	1.0849	0.897612	0.903429	0.63282	0.62049	0.549033	0.753654	0.925392	0.858152			78.973	0.788405	0.171419
			79.496	0.267733	0.228576	0.288726	0.21197	0.160912	0.197048	0.156952	0.169058			79.496	0.210122	0.0492041		79.496	0.662242	1.07685	0.951778	0.925184	0.684822	0.604328	0.542303	0.746	1.04012	0.951628			79.496	0.818525	0.192187
			80.019	0.264155	0.24505	0.286052	0.188392	0.173296	0.189349	0.143922	0.228194			80.019	0.214801	0.0488418		80.019	0.661003	1.08974	0.901531	0.842594	0.654689	0.623071	0.556275	0.759777	1.01349	0.910304			80.019	0.801248	0.178438
			80.542	0.268317	0.235876	0.280039	0.200958	0.161008	0.19665	0.176027	0.16907			80.542	0.210993	0.0454464		80.542	0.6469	1.09013	0.92776	0.884668	0.653087	0.61097	0.562949	0.764904	0.948549	0.926387			80.542	0.80163	0.177594
			81.065	0.267711	0.243782	0.288935	0.201076	0.183967	0.19008	0.137542	0.224314			81.065	0.217176	0.049135		81.065	0.678292	1.11112	0.886995	0.877929	0.653451	0.630226	0.563043	0.749255	1.02084	0.937064			81.065	0.810822	0.182775
			81.588	0.26403	0.243787	0.287794	0.186957	0.158653	0.195804	0.151844	0.170064			81.588	0.207367	0.0512741		81.588	0.655625	1.10279	0.905392	0.837763	0.659882	0.642168	0.564775	0.77443	0.886474	0.892375			81.588	0.792168	0.163635
			82.111	0.269946	0.244245	0.283802	0.209371	0.173853	0.18496	0.136486	0.235636			82.111	0.217287	0.0504037		82.111	0.679257	1.12292	0.928188	0.865057	0.644515	0.625985	0.572169	0.78843	1.04328	0.929864			82.111	0.819966	0.187995
			82.634	0.264482	0.244393	0.299234	0.191041	0.166904	0.19859	0.173665	0.18293			82.634	0.215155	0.0482572		82.634	0.642757	1.09627	0.906695	0.844511	0.681645	0.642198	0.563457	0.794434	0.992285	0.931078			82.634	0.809533	0.174485
			83.157	0.265809	0.243624	0.276945	0.206517	0.17363	0.200407	0.140679	0.211772			83.157	0.214923	0.0459323		83.157	0.688249	1.12396	0.917803	0.924461	0.669316	0.628339	0.582794	0.773619	0.998924	0.935835			83.157	0.82433	0.180533
			83.68	0.271349	0.258282	0.28991	0.192896	0.173392	0.202697	0.173784	0.180832			83.68	0.217893	0.0475551		83.68	0.653731	1.07903	0.909415	0.909784	0.673772	0.638129	0.562187	0.797832	1.00937	0.896443			83.68	0.81297	0.174301
			84.203	0.26953	0.235216	0.281071	0.206601	0.175257	0.190329	0.142122	0.206153			84.203	0.213285	0.0468621		84.203	0.665015	1.09089	0.9237	0.927496	0.65421	0.639541	0.57261	0.749281	1.0238	0.973536			84.203	0.822008	0.185901
			84.726	0.278935	0.270354	0.297637	0.176055	0.184135	0.205344	0.153128	0.200198			84.726	0.220723	0.0538894		84.726	0.657864	1.09616	0.919111	0.8886	0.687238	0.647632	0.583006	0.763806	0.974141	0.868672			84.726	0.808623	0.166191
			85.249	0.27417	0.231827	0.280307	0.221487	0.168872	0.195207	0.163775	0.202683			85.249	0.217291	0.0436619		85.249	0.683608	1.11296	0.931555	0.930156	0.679605	0.633628	0.567748	0.782186	1.1063	0.986522			85.249	0.841428	0.198221
			85.772	0.271364	0.2666	0.287806	0.180935	0.174193	0.204618	0.148223	0.188787			85.772	0.215316	0.0523983		85.772	0.666171	1.12175	0.907126	0.93767	0.665236	0.655059	0.583788	0.796943	0.89068	0.871949			85.772	0.809637	0.166753
			86.295	0.276505	0.231526	0.286731	0.21818	0.170018	0.188375	0.160327	0.20003			86.295	0.216461	0.0465061		86.295	0.675077	1.1199	0.953368	0.925094	0.680123	0.645686	0.561306	0.787747	1.11853	0.915948			86.295	0.838278	0.197954
			86.818	0.272932	0.266239	0.284716	0.194926	0.175747	0.207288	0.147445	0.214067			86.818	0.22042	0.0495331		86.818	0.658032	1.10694	0.908794	0.896912	0.674943	0.65939	0.577784	0.782346	0.973047	0.90018			86.818	0.813837	0.169564
			87.341	0.279114	0.255961	0.294662	0.20756	0.169651	0.197564	0.151572	0.155852			87.341	0.213992	0.0561422		87.341	0.683729	1.14207	0.942364	0.895625	0.701155	0.640164	0.578406	0.793729	1.04858	0.96483			87.341	0.839066	0.188003
			87.864	0.28162	0.257019	0.278525	0.19043	0.1846	0.198308	0.152892	0.239502			87.864	0.222862	0.0478227		87.864	0.679643	1.13386	0.895421	0.87998	0.701322	0.664428	0.592228	0.776333	1.03091	0.844942			87.864	0.819907	0.171488
			88.387	0.278734	0.257423	0.298393	0.211409	0.162681	0.199059	0.172385	0.164356			88.387	0.218055	0.0536211		88.387	0.67271	1.18015	0.958286	0.931766	0.689893	0.665738	0.552194	0.802115	0.954789	0.927833			88.387	0.833548	0.189662
			88.91	0.282874	0.247981	0.281628	0.194639	0.178348	0.199589	0.142944	0.209364			88.91	0.217171	0.0497357		88.91	0.688011	1.17355	0.941744	0.923711	0.684604	0.66293	0.601011	0.782237	1.04645	0.91445			88.91	0.84187	0.187321
			89.433	0.28247	0.269099	0.291797	0.212773	0.164688	0.213006	0.168548	0.204294			89.433	0.225834	0.0496417		89.433	0.694533	1.13406	0.944429	0.942472	0.699123	0.668517	0.570047	0.787748	1.04712	0.919566			89.433	0.840762	0.183521
			89.956	0.277861	0.247192	0.290936	0.203328	0.181275	0.205445	0.139669	0.198278			89.956	0.217998	0.0507115		89.956	0.709953	1.16095	0.936485	0.893737	0.681056	0.664997	0.612436	0.7762	1.12763	0.966162			89.956	0.85296	0.194601
			90.479	0.275649	0.274566	0.287488	0.204284	0.176239	0.205106	0.1645	0.214471			90.479	0.225288	0.0476594		90.479	0.698178	1.15824	0.916726	0.88374	0.706237	0.667614	0.588391	0.815608	0.952788	0.911294			90.479	0.829881	0.169141
			91.002	0.284519	0.249529	0.29681	0.229535	0.178264	0.204296	0.149293	0.202353			91.002	0.224325	0.0509553		91.002	0.712924	1.12629	0.976931	0.918016	0.703223	0.659841	0.602522	0.7997	1.03953	0.996133			91.002	0.853511	0.180892
			91.525	0.285431	0.27191	0.299213	0.184149	0.180054	0.213391	0.149059	0.222343			91.525	0.225694	0.0547122		91.525	0.707431	1.1546	0.923956	0.895011	0.687528	0.670201	0.59802	0.801229	1.0263	0.859662			91.525	0.832394	0.174252
			92.048	0.287884	0.248875	0.294855	0.232458	0.174082	0.202137	0.147714	0.193393			92.048	0.222675	0.0527853		92.048	0.716564	1.14321	0.95625	0.911274	0.701842	0.676256	0.628052	0.826681	1.08296	0.979506			92.048	0.862259	0.179599
			92.571	0.289416	0.271868	0.295861	0.188406	0.165545	0.203846	0.173368	0.228221			92.571	0.227066	0.0525506		92.571	0.678679	1.15499	0.90819	0.874305	0.692671	0.673243	0.602494	0.782059	0.947448	0.915421			92.571	0.82295	0.168219
			93.094	0.284588	0.2628	0.304677	0.229024	0.17798	0.207662	0.141548	0.190651			93.094	0.224866	0.0560609		93.094	0.703314	1.15274	0.935941	0.913374	0.716758	0.688891	0.631427	0.824278	1.08342	1.03264			93.094	0.868278	0.182944
			93.617	0.283087	0.260442	0.286363	0.188158	0.172787	0.201489	0.170613	0.237341			93.617	0.225035	0.0480212		93.617	0.697125	1.16599	0.939633	0.879482	0.690965	0.683946	0.611534	0.783074	1.00116	0.92493			93.617	0.837784	0.174262
			94.14	0.282027	0.268312	0.310219	0.217658	0.174253	0.203225	0.142928	0.178797			94.14	0.222178	0.0589195		94.14	0.709664	1.15237	0.961319	0.883114	0.73077	0.676538	0.617454	0.826042	1.07079	0.954927			94.14	0.858299	0.177212
			94.663	0.286826	0.260093	0.30397	0.201946	0.173432	0.196551	0.169428	0.220044			94.663	0.226536	0.0512477		94.663	0.710671	1.14686	0.922799	0.869497	0.700104	0.677304	0.614535	0.790991	1.05233	0.991199			94.663	0.847629	0.178031
			95.186	0.289772	0.26677	0.302346	0.223787	0.180668	0.20947	0.164384	0.214717			95.186	0.231489	0.0501052		95.186	0.715216	1.14978	0.949898	0.905024	0.733036	0.692499	0.612313	0.791715	1.03392	0.920292			95.186	0.850369	0.169373
			95.709	0.29049	0.265156	0.296497	0.205587	0.184468	0.209142	0.147284	0.182892			95.709	0.222689	0.0548436		95.709	0.714337	1.18057	0.906877	0.914787	0.714886	0.679562	0.630118	0.823432	1.05073	1.0197			95.709	0.8635	0.182192
			96.232	0.285402	0.262362	0.31284	0.222818	0.178639	0.208966	0.170529	0.249488			96.232	0.236381	0.0502877		96.232	0.727987	1.12905	0.937101	0.896653	0.73201	0.688323	0.639223	0.800677	1.01851	0.881014			96.232	0.845055	0.155832
			96.755	0.290875	0.259204	0.302766	0.206912	0.180527	0.193005	0.137618	0.165162			96.755	0.217009	0.0604637		96.755	0.72903	1.14534	0.926495	0.939277	0.706622	0.685034	0.632974	0.818957	1.10143	1.00738			96.755	0.869254	0.18129
			97.278	0.284637	0.285549	0.306015	0.224022	0.178457	0.197445	0.167943	0.244763			97.278	0.236104	0.052607		97.278	0.730566	1.17969	0.934789	0.912414	0.702946	0.674946	0.625638	0.813844	0.998399	0.855357			97.278	0.842859	0.169804
			97.801	0.295862	0.25113	0.298792	0.210552	0.176842	0.191811	0.150673	0.197174			97.801	0.221604	0.0547536		97.801	0.737952	1.15382	0.973695	0.923087	0.740112	0.694088	0.619532	0.869728	1.17146	0.971413			97.801	0.885489	0.18882
			98.324	0.290383	0.287892	0.306019	0.202633	0.17444	0.201875	0.175223	0.218636			98.324	0.232138	0.0541116		98.324	0.718082	1.13977	0.921632	0.901481	0.7195	0.691069	0.62026	0.796907	0.929895	0.925251			98.324	0.836385	0.15536
			98.847	0.296578	0.248846	0.304466	0.226697	0.186514	0.197116	0.146127	0.219181			98.847	0.228191	0.0540393		98.847	0.716454	1.148	0.955619	0.9481	0.7322	0.692364	0.645695	0.812344	1.12652	0.953922			98.847	0.873122	0.179882
			99.37	0.291722	0.28625	0.310482	0.190016	0.175938	0.201194	0.153302	0.197311			99.37	0.225777	0.0604869		99.37	0.709776	1.15894	0.933355	0.893379	0.722699	0.702109	0.612226	0.787923	0.90663	0.966229			99.37	0.839327	0.162612
			99.893	0.297919	0.285391	0.308185	0.241716	0.176273	0.198884	0.169484	0.232065			99.893	0.23874	0.054565		99.893	0.741233	1.11555	0.944659	0.943819	0.727551	0.696492	0.653602	0.806757	1.08319	0.928835			99.893	0.864169	0.162514
			100.416	0.296711	0.272229	0.304139	0.18918	0.173311	0.19696	0.138665	0.207516			100.416	0.222339	0.0610385		100.416	0.712576	1.1346	0.937038	0.9108	0.735719	0.700964	0.606214	0.831973	1.0501	0.940907			100.416	0.856089	0.168034
			100.939	0.300288	0.272652	0.305924	0.232722	0.185265	0.196701	0.183351	0.236555			100.939	0.239182	0.0495498		100.939	0.722592	1.17447	0.930057	0.945406	0.732267	0.696263	0.660514	0.783176	0.927746	0.92575			100.939	0.849824	0.1587
			101.462	0.3025	0.271587	0.303134	0.203426	0.168967	0.200502	0.127257	0.209462			101.462	0.223354	0.0635388		101.462	0.720426	1.13948	0.951413	0.952202	0.706337	0.704885	0.627034	0.818065	1.15165	0.940193			101.462	0.871169	0.185112
			101.985	0.297023	0.275986	0.309225	0.232492	0.18272	0.19738	0.179919	0.240824			101.985	0.239446	0.0508507		101.985	0.734368	1.15517	0.931152	0.935296	0.737578	0.682069	0.63663	0.834181	0.975207	0.950435			101.985	0.857208	0.160631
			102.508	0.297296	0.281552	0.29675	0.21207	0.17198	0.194978	0.13214	0.210646			102.508	0.224676	0.0612732		102.508	0.735759	1.14978	0.953312	0.911922	0.729374	0.689306	0.63507	0.848991	1.13591	0.9401			102.508	0.872953	0.17907
			103.031	0.303862	0.283808	0.314654	0.235152	0.177461	0.203574	0.176926	0.226597			103.031	0.240254	0.0547587		103.031	0.757988	1.11994	0.932878	0.898284	0.743926	0.682631	0.63115	0.809259	0.991086	0.904811			103.031	0.847196	0.149883
			103.554	0.297411	0.276135	0.310879	0.211626	0.185096	0.195722	0.130573	0.212692			103.554	0.227517	0.0619666		103.554	0.735733	1.11369	0.945285	0.929405	0.739362	0.687367	0.670898	0.827256	1.1606	1.02366			103.554	0.883326	0.177884
			104.077	0.29815	0.28292	0.324849	0.229872	0.177282	0.195527	0.170274	0.211875			104.077	0.236343	0.0585328		104.077	0.744057	1.16456	0.921743	0.91522	0.756821	0.694595	0.626801	0.832132	0.962387	0.895889			104.077	0.85142	0.15537

## Sheet: Fig 5d
nsp12 Recruitment			RdRp complex recruitment
Np(ctrl)	Np(SRPK1)		Np(ctrl)	Np(SRPK1)
4.15289	1.32898		8.02647	10.6151
3.4451	1.20199		5.88853	9.08002
2.347	1.20702		9.51887	9.78605
3.41642	1.18137		6.39586	7.77618
2.63033	1.18123		5.95346	7.15206
2.50153	1.28293		8.72397	6.37412
2.82975	1.22219		5.77551	7.31082
4.25328	1.16345		8.47512	6.2093
3.08676	1.1947		6.67786	6.09091
3.28198	1.16167		6.25536	5.30284
2.71872	1.13988		15.3004	5.39017
2.30123	1.20017		10.4672	5.44998
2.19414	1.23107		14.1446	7.34306
2.38777	1.34226		17.4531	7.25117
2.97464	1.2394		10.0136	9.16225
2.90785	1.34175		8.71937	6.14502
3.71879	1.17035		5.9383	7.05955
3.43046	1.18874		7.93191	7.36045
2.7801	1.2223		10.3606	5.25399
2.18684	1.24877		21.0746	4.77024
3.12115	1.25421		14.9088	6.36326
2.50666	1.2124		7.52546	6.91443
3.46474	1.24561		6.01954	5.13478
2.72844	1.20161		7.96335	4.29249
2.74264	1.23648		6.97233	4.50399
2.25108	1.24828		9.1197	9.06876
2.28958	1.20915		7.86831	5.83118
2.23021	1.32905		9.13813	6.19424
2.94719	1.21626		10.5062	8.93923
3.48369	1.14442		6.42712	5.24355
2.04189	1.23618		9.33619	3.17865
2.31027	1.26311		8.59603	7.56474
2.01386	1.19665		6.08001	4.88295
2.73204	1.32896		6.32731	9.68055
2.23653	1.16868		5.59076	4.53363
2.19336	1.22609		7.03315	5.54358
2.23192	1.20346		9.13349	4.93088
1.96511	1.18232		3.98062	4.05475
2.43826	1.26094		7.46413	4.89279
2.28273	1.27234		7.40728	3.75124
1.99097	1.12179		7.03365	3.48346
3.24764	1.0462		6.54933	5.1248
2.20337	1.07614		9.51965	6.26026
2.54787	1.1306		7.50465	4.83239
2.10037	1.08499		7.25588	4.20991
2.60589	1.0577		8.88692	3.97669
2.68623	1.0913		7.69824	3.99095
1.9767	1.23817		6.47593	3.21394
1.96873	1.11328		5.23783	9.79119
1.9814	1.13031		3.77056	6.43785
1.97639	1.08894		13.1583	4.0427
1.97959	1.08674		8.99181	5.13427
1.89889	1.10457		8.03772	4.27194
2.18418	1.27569		7.05002	4.0962
2.7782	1.06887		7.34053	4.15781
2.39512	1.20055		10.6186	5.32322
2.18138	1.1198		11.6648	5.69335
2.26552	1.19189		7.5149	4.58678
2.82877	1.14986		7.32371	5.04661
2.64106	2.98786		10.6174	4.93229
2.54371	1.22647		17.1749	5.49939
2.08487	1.06747		8.09381	4.25769
2.43083	1.08698		8.42202	7.23561
2.08577	1.11536		7.01435	12.3466
2.05795	1.11723		6.44226	9.03696
1.9986	1.12438		9.03382	5.87617
1.95665	1.25502		7.20957	7.33231
	2.31094		13.176	5.6414
	1.3681		8.21583	4.78644
	1.20916		8.65747	3.13105
	1.43835		3.57704	7.11691
	1.16707		8.93833	5.41003
	1.10078		11.9727	3.91332
	1.14984		12.3814	6.31098
	1.12909		8.81713	4.93459
	1.14867		7.66262	7.10163
	1.07682		13.7516	5.08665
	1.13403		15.4054	3.68028
			5.369	3.88501
			17.0227	3.90261
			12.1521	6.95977
			6.5537	5.5408
			7.98009	4.44033
			13.0161	5.23733
			9.71696	5.79884
			6.58361	12.1787
			12.5203	4.91819
			17.0228	4.85289
			17.5672	5.99432
			8.63139	5.65731
			10.608	4.54927
			10.2099
			10.5417
			9.61838
			8.63282
			7.70039
			12.8965
			8.45828
			7.27248
			6.00603
			6.68842
			8.56481
			13.8438
			8.13887
			8.47664

## Sheet: Fig 5e
	nsp12 in Np droplets																	nsp12 in SRPK1 Np droplets																Diameter	FRAP 1	FRAP 2	FRAP 3	FRAP 4	FRAP 5	FRAP 6	FRAP 7	FRAP 8	FRAP 9	FRAP 10	FRAP 11		Average
														Time	Average	st.dev														Time	Average	st.dev
	Time	FRAP 1	FRAP 2	FRAP 3	FRAP 4	FRAP 5	FRAP 6	FRAP 7	FRAP 8	FRAP 9	FRAP 10	FRAP 11						Time	FRAP 1	FRAP 2	FRAP 3	FRAP 4	FRAP 5	FRAP 6	FRAP 7	FRAP 8	FRAP 9	FRAP 10						Np_nsp12	3.6	3.7	3.6	4.8	4.7	3.6	4.7	4.21	5.2	4.5	4.69		4.3
	-1.569	0.985734	0.966216	0.961237	1.04917	1.01974	1.00059	0.959346	1.0547	0.955899	1.00552	0.982397		-1.569	0.994595	0.0350201		-1.569	1.00002	0.985263	1.00748	1.02592	1.07989	1.03715	1.00499	0.988757	0.996631	1.00157		-1.569	1.01277	0.0283689		npNp(SRPK1)_nsp12	3.7	4.1	2.5	3.7	3.7	3.7	3.4	3.7	3.1	4.21			3.581
	-1.046	1.00346	1.07619	1.09269	0.962578	0.935871	0.969073	1.05949	0.870417	1.00748	0.974186	1.03092		-1.046	0.998396	0.0654663		-1.046	1.00355	1.02328	0.987778	0.965207	0.960018	0.984267	1.00079	1.02711	1.01201	0.993507		-1.046	0.995751	0.022365
	-0.523	1.01096	0.960164	0.950591	0.990003	1.04746	1.03163	0.983481	1.0878	1.03843	1.02098	0.987055		-0.523	1.00987	0.0406154		-0.523	0.996356	0.992594	1.00487	1.0096	0.964014	0.97819	0.994037	0.984535	0.991543	1.00493		-0.523	0.992067	0.0137275
	0	0	0	0	0	0	0	0	0	0	0	0		0	0	0		0	0	0	0	0	0	0	0	0	0	0		0	0	0		Fitting nsp12_Np			Fitting nsp12_pNp(SRPK1)
	0.523	0.00424809	0.00285565	-0.016894	0.01234	0.0182018	0.0272157	-0.0114992	0.0319956	0.0352472	0.0113388	0.00612134		0.523	0.0110155	0.0166297		0.523	0.0215648	0.00846133	0.0107355	0.0244486	-0.00763579	0.0130191	0.012643	0.0195012	0.0093918	0.0140894		0.523	0.0126219	0.0088892		a1	0.04905		a1	0.04655
	1.046	0.0104155	0.0233814	-0.00574473	0.028568	0.0237201	0.015346	0.0149085	0.0240851	0.0182024	0.0155565	0.0141453		1.046	0.0165985	0.00920649		1.046	0.0231368	0.00629992	0.0223498	0.0214082	0.00435379	0.00845231	0.0146156	0.0251205	0.0147442	0.0202318		1.046	0.0160713	0.00754048		r	= 2,150		r	= 1,791
	1.569	0.0197867	0.0284877	-0.0138137	0.0231715	0.033831	0.0253055	0.0080674	0.0612712	0.0488624	0.0273327	0.0168802		1.569	0.0253802	0.0196692		1.569	0.0390332	0.0237498	0.0217591	0.0520855	0.00207611	0.0259245	0.0138035	0.0318789	0.0153147	0.0254763		1.569	0.0251102	0.0138867		d1	0.2008		d1	0.1898
	2.092	0.0204989	0.0433387	-0.000390383	0.0467694	0.0194737	0.0340902	0.00799104	0.0266502	0.0325591	0.0329386	0.0218557		2.092	0.0259795	0.0141416		2.092	0.0293434	0.01889	0.0269386	0.0344696	0.0124047	0.0268194	0.0330699	0.0318397	0.0302509	0.0320912		2.092	0.0276117	0.00693728		c	0.00816		c	0.005096
	2.615	0.0232307	0.0323353	-0.00641274	0.02856	0.0409798	0.023846	0.0170995	0.0507352	0.0522276	0.0294397	0.0343478		2.615	0.0296717	0.0162669		2.615	0.0406182	0.0302989	0.0340729	0.0597368	0.0183245	0.0372151	0.0298309	0.0404745	0.0317768	0.0339826		2.615	0.0356331	0.0106119		a2	0.5428		a2	0.4503
	3.138	0.0227834	0.0387725	0.0155992	0.0520009	0.0366566	0.0360975	0.0110946	0.0529137	0.0468042	0.0415445	0.0281687		3.138	0.0347669	0.0139766		3.138	0.0406985	0.0381171	0.0397977	0.0404839	0.024841	0.0357193	0.0370977	0.0354426	0.0334355	0.0432702		3.138	0.0368903	0.00515007		d2	0.005812		d2	0.00757
	3.661	0.030883	0.0394061	0.00886112	0.038064	0.0478913	0.0470696	0.0273541	0.0435499	0.0613575	0.0367043	0.0449847		3.661	0.0387387	0.0134758		3.661	0.0320383	0.0324154	0.0472192	0.051992	0.0355467	0.0344451	0.0361778	0.0451394	0.0324786	0.0367878		3.661	0.038424	0.00707581
	4.184	0.0242533	0.0340306	0.00646765	0.0620484	0.0429836	0.0494365	0.0173646	0.0725701	0.051121	0.0436218	0.0379341		4.184	0.0401665	0.019251		4.184	0.0535025	0.0385575	0.0436527	0.0511297	0.0758454	0.0497426	0.0391171	0.0521623	0.035534	0.0467539		4.184	0.0485998	0.0114316			nsp12_Np	nsp12_pNp(SRPK1)
	4.707	0.0403592	0.0796136	0.0188136	0.043395	0.0483084	0.0496765	0.0367354	0.0317681	0.0548971	0.0394974	0.0403944		4.707	0.0439508	0.0152364		4.707	0.0536601	0.0488404	0.0501703	0.0616594	0.0657398	0.0366893	0.0419336	0.0510848	0.0433922	0.0454573		4.707	0.0498627	0.00885678		Fr. mob	0.60001	0.501946
	5.23	0.0278039	0.0437635	0.00189921	0.0622553	0.0658736	0.0572226	0.0217776	0.0879464	0.0680852	0.044392	0.0421174		5.23	0.0475579	0.0242715		5.23	0.0557131	0.0458769	0.0419957	0.0840636	0.0618692	0.0514178	0.0411529	0.047425	0.0430684	0.0396259		5.23	0.0512209	0.0135096		Fr. imm	0.39999	0.498054
	5.753	0.0345277	0.0707075	0.0376042	0.0470062	0.0456138	0.0363948	0.0385726	0.0385868	0.0582154	0.0506878	0.0444825		5.753	0.0456727	0.0109015		5.753	0.0549929	0.0602012	0.0504831	0.0563956	0.075509	0.0485424	0.0481369	0.0500988	0.0444725	0.0476041		5.753	0.0536437	0.00900604
	6.276	0.0361393	0.0502699	0.00751893	0.0663628	0.0646727	0.0562606	0.0374973	0.0724732	0.0798773	0.0497643	0.0467703		6.276	0.0516006	0.020138		6.276	0.0558548	0.0641435	0.0568772	0.0869815	0.0589501	0.0575588	0.0560856	0.0453505	0.0510565	0.0512657		6.276	0.0584124	0.0112555
	6.799	0.0272485	0.067067	0.0298082	0.0731874	0.0526644	0.058022	0.0389459	0.0712178	0.0615491	0.0502408	0.0496096		6.799	0.0526874	0.0156597		6.799	0.0637484	0.0587621	0.0577214	0.0751043	0.0730041	0.0407804	0.0561676	0.0580861	0.0533865	0.0517606		6.799	0.0588522	0.0100234
	7.322	0.0443003	0.058333	0.0224593	0.0503206	0.0571138	0.049056	0.039266	0.058471	0.0863623	0.0562779	0.0581684		7.322	0.052739	0.0156359		7.322	0.0651551	0.0681939	0.0659452	0.093487	0.0512086	0.0611084	0.0519723	0.0639657	0.0585538	0.0564029		7.322	0.0635993	0.0119936
	7.845	0.0427627	0.0568227	0.0394592	0.0807655	0.0806538	0.0713522	0.0508047	0.0888194	0.0659432	0.0551688	0.0507968		7.845	0.0621226	0.0165067		7.845	0.076202	0.0627552	0.060296	0.0786126	0.0840452	0.0561243	0.0599255	0.0614797	0.0593404	0.0561909		7.845	0.0654972	0.0101366
	8.368	0.0422954	0.0500463	0.0401685	0.0499608	0.0599392	0.0449535	0.0489871	0.0574432	0.079662	0.0595694	0.0604023		8.368	0.053948	0.0111574		8.368	0.0696312	0.0684877	0.0711247	0.100341	0.0742741	0.0632437	0.0639892	0.0559978	0.0660983	0.0583445		8.368	0.0691532	0.0123119
	8.891	0.0474228	0.08303	0.0259851	0.0888287	0.0794966	0.0593749	0.0372098	0.0939426	0.0835899	0.058649	0.0511109		8.891	0.0644219	0.0226957		8.891	0.0891439	0.0660785	0.0680083	0.0891642	0.0716505	0.0556336	0.0654336	0.0633039	0.0568014	0.06361		8.891	0.0688828	0.0116926
	9.414	0.0454415	0.0766711	0.0462807	0.0648155	0.059247	0.0650975	0.0578513	0.070914	0.0800663	0.0590277	0.0613931		9.414	0.0624369	0.0109169		9.414	0.0727758	0.0682883	0.0779124	0.0817439	0.0827617	0.0721827	0.0692598	0.0567573	0.056129	0.0648353		9.414	0.0702646	0.00926809
	9.937	0.0449236	0.0761467	0.0313822	0.0867003	0.0757843	0.0734819	0.0514326	0.0796347	0.0869128	0.0623393	0.0493096		9.937	0.0652771	0.0185673		9.937	0.0914608	0.0881161	0.073859	0.101468	0.0604866	0.0723699	0.0606597	0.0760901	0.0718208	0.072099		9.937	0.076843	0.0131393
	10.46	0.0614361	0.0915894	0.0547794	0.0781897	0.0661577	0.0704173	0.0679348	0.0986191	0.0777865	0.0689377	0.0694779		10.46	0.0732114	0.0127476		10.46	0.0816245	0.0648018	0.0758053	0.0810304	0.0914655	0.075706	0.066965	0.0716753	0.074042	0.0679313		10.46	0.0751047	0.00804778
	10.983	0.0438698	0.0719695	0.0222053	0.0725652	0.0700492	0.0617469	0.0513677	0.0691471	0.0938342	0.0798962	0.0573271		10.983	0.0630889	0.0192219		10.983	0.0909835	0.0904962	0.0773502	0.104086	0.0661013	0.0647831	0.0719673	0.0811785	0.0699064	0.066239		10.983	0.0783091	0.013213
	11.506	0.0490592	0.0941492	0.0357239	0.0846173	0.0797757	0.0784039	0.0426767	0.114656	0.079414	0.0665691	0.0670325		11.506	0.072007	0.0231991		11.506	0.0881335	0.082028	0.0785793	0.0896822	0.0917344	0.0711111	0.0724575	0.0770828	0.0788435	0.0788922		11.506	0.0808545	0.00701905
	12.029	0.0478373	0.0640054	0.0486361	0.0653225	0.0740919	0.0546325	0.0661684	0.0850809	0.099562	0.072717	0.0664369		12.029	0.067681	0.0152816		12.029	0.0888354	0.0878856	0.080192	0.0935537	0.105255	0.0629493	0.0676059	0.0741146	0.0818376	0.07929		12.029	0.0821519	0.0124649
	12.552	0.0455129	0.1033	0.0483826	0.0995722	0.0844526	0.0914774	0.048625	0.109181	0.0842086	0.0745735	0.069467		12.552	0.0780685	0.0228463		12.552	0.0834767	0.0778764	0.0831019	0.102185	0.0980435	0.0828287	0.0744572	0.0899602	0.0798345	0.0762013		12.552	0.0847965	0.00922726
	13.075	0.065497	0.0707614	0.053182	0.075798	0.0837943	0.0617342	0.0676443	0.0895604	0.0749822	0.0733978	0.0614977		13.075	0.0707136	0.0104266		13.075	0.0853478	0.0855785	0.0894814	0.105051	0.0894138	0.0754258	0.0701059	0.0875891	0.0905758	0.0759411		13.075	0.0854511	0.0098511
	13.598	0.0565002	0.110365	0.0344362	0.0924039	0.0913535	0.0761337	0.0460585	0.100064	0.123082	0.080241	0.0723219		13.598	0.0802691	0.0270498		13.598	0.105856	0.0914658	0.0796254	0.0956055	0.105054	0.065439	0.0857529	0.0888198	0.0952192	0.0855701		13.598	0.0898408	0.0119653
	14.121	0.0669233	0.0856542	0.0589764	0.0892306	0.0684849	0.068913	0.0751296	0.0851984	0.0830679	0.0698162	0.0727085		14.121	0.0749185	0.00958475		14.121	0.102455	0.0919997	0.0818098	0.106977	0.118052	0.0714691	0.0854202	0.0928151	0.0960778	0.0900783		14.121	0.0937154	0.0132185
	14.644	0.0522122	0.0905873	0.045065	0.0918948	0.0894971	0.0758113	0.0515578	0.106997	0.102862	0.0809892	0.0728052		14.644	0.0782072	0.0210518		14.644	0.107759	0.0890854	0.0895696	0.12485	0.117399	0.0626567	0.0928978	0.0861885	0.0910509	0.0913563		14.644	0.0952814	0.0175634
	15.167	0.0642633	0.10746	0.0590074	0.0920043	0.0917429	0.0807437	0.0619116	0.110209	0.095974	0.0815055	0.0818229		15.167	0.0842405	0.0174003		15.167	0.10592	0.0996786	0.0811713	0.112335	0.140609	0.0956016	0.0889714	0.0967071	0.101623	0.0916973		15.167	0.101431	0.0163089
	15.69	0.0649268	0.0683708	0.0422976	0.091702	0.0927474	0.0734758	0.0678484	0.0994974	0.0970691	0.0856286	0.0655662		15.69	0.0771936	0.0176024		15.69	0.100123	0.0980491	0.095335	0.112904	0.132715	0.0739614	0.0944731	0.0874891	0.0991141	0.0915531		15.69	0.0985717	0.0155606
	16.213	0.066573	0.117395	0.0630566	0.102721	0.097287	0.084187	0.0696277	0.110032	0.108938	0.0773999	0.0838555		16.213	0.0891884	0.019074		16.213	0.109222	0.11085	0.0939528	0.132049	0.130828	0.0994763	0.0858877	0.0945291	0.107291	0.0949738		16.213	0.105906	0.0155486
	16.736	0.0637678	0.0765599	0.0438433	0.0872356	0.086083	0.0908279	0.0759146	0.0970252	0.0978927	0.0755952	0.0781739		16.736	0.0793563	0.0156016		16.736	0.111223	0.104665	0.0919841	0.133489	0.146124	0.0812532	0.0847607	0.0934772	0.0978595	0.0954134		16.736	0.104025	0.0209517
	17.259	0.0538747	0.116671	0.056834	0.126572	0.105498	0.0980991	0.0662156	0.125389	0.125999	0.0864968	0.089824		17.259	0.0955884	0.0274634		17.259	0.0913601	0.114912	0.0934014	0.129413	0.134578	0.114246	0.100191	0.104496	0.0977263	0.106718		17.259	0.108704	0.0145952
	17.782	0.0586922	0.0894058	0.0526326	0.0731773	0.0886691	0.0846947	0.0799812	0.0894709	0.106158	0.0827039	0.0805909		17.782	0.0805615	0.0148773		17.782	0.103257	0.102013	0.097842	0.131175	0.123518	0.0882259	0.0905218	0.0907321	0.0970823	0.0971098		17.782	0.102148	0.014257
	18.305	0.0547288	0.109086	0.056716	0.126234	0.108057	0.101153	0.0584204	0.115062	0.120538	0.0919368	0.0890414		18.305	0.0937248	0.0262479		18.305	0.103112	0.115815	0.0956817	0.109135	0.161082	0.10089	0.0890573	0.101529	0.103205	0.107682		18.305	0.108719	0.0197903
	18.828	0.0713359	0.128854	0.0849133	0.0911905	0.0952077	0.0937761	0.0838579	0.100353	0.103183	0.0847252	0.0866505		18.828	0.0930952	0.0147616		18.828	0.123624	0.101187	0.0900448	0.124782	0.148008	0.107392	0.0894022	0.101182	0.107319	0.0997248		18.828	0.109267	0.0180765
	19.351	0.0657803	0.0892791	0.0619557	0.106397	0.102885	0.0743831	0.0694522	0.116698	0.118056	0.0860085	0.0861894		19.351	0.0888259	0.0199745		19.351	0.110984	0.117307	0.116472	0.129615	0.150415	0.10587	0.0972086	0.0978741	0.108144	0.101958		19.351	0.113585	0.0162676
	19.874	0.0692552	0.122424	0.0763599	0.106156	0.094919	0.111689	0.0899091	0.12853	0.106616	0.0812911	0.0945811		19.874	0.0983392	0.0187507		19.874	0.115656	0.110195	0.111259	0.138279	0.148006	0.114021	0.0965444	0.108055	0.107261	0.102182		19.874	0.115146	0.0159255
	20.397	0.0603856	0.0921187	0.0527811	0.0999692	0.102563	0.0745635	0.0801969	0.100041	0.12716	0.0874289	0.0874303		20.397	0.0876943	0.0207237		20.397	0.112535	0.120651	0.0982551	0.132235	0.146853	0.116344	0.101483	0.104007	0.117378	0.119814		20.397	0.116956	0.0146288
	20.92	0.0748418	0.113083	0.0670713	0.120406	0.112347	0.11659	0.0862557	0.141413	0.129595	0.0890418	0.0946434		20.92	0.104117	0.0233978		20.92	0.099205	0.122078	0.103263	0.126515	0.162962	0.132027	0.0926267	0.113071	0.111479	0.106239		20.92	0.116946	0.0203189
	21.443	0.0830435	0.116429	0.0752159	0.0914709	0.0998397	0.0911194	0.0958099	0.102284	0.124099	0.0898709	0.0839877		21.443	0.0957427	0.0144446		21.443	0.119486	0.11552	0.114468	0.149825	0.169313	0.102875	0.102032	0.106499	0.113196	0.106906		21.443	0.120012	0.0220817
	21.966	0.0661454	0.117191	0.0700223	0.126558	0.128441	0.109029	0.0769005	0.129007	0.12742	0.101313	0.0958442		21.966	0.104352	0.0242355		21.966	0.113052	0.120196	0.1182	0.129578	0.172263	0.0964761	0.108528	0.0985788	0.113816	0.108286		21.966	0.117897	0.0214729
	22.489	0.0769353	0.10236	0.087501	0.103093	0.0972553	0.105811	0.0959897	0.101627	0.130587	0.0760219	0.0948731		22.489	0.0974595	0.0149304		22.489	0.118728	0.112918	0.115618	0.152163	0.159067	0.100555	0.116531	0.105598	0.133615	0.108424		22.489	0.122322	0.0197055
	23.012	0.0710303	0.105368	0.0692704	0.114167	0.127341	0.0886378	0.0772012	0.137701	0.132371	0.0994521	0.0932606		23.012	0.101436	0.0242935		23.012	0.130191	0.125813	0.110765	0.145274	0.160822	0.0873678	0.103627	0.112241	0.107476	0.106171		23.012	0.118975	0.0217534
	23.535	0.0831293	0.128105	0.0847887	0.111322	0.102355	0.109059	0.0904946	0.113158	0.131469	0.090593	0.101273		23.535	0.104159	0.0163565		23.535	0.109031	0.124046	0.124453	0.142839	0.189922	0.117043	0.110149	0.104522	0.122655	0.117787		23.535	0.126245	0.0247982
	24.058	0.0629828	0.0946633	0.0642994	0.11832	0.123141	0.0955974	0.0845634	0.149702	0.127909	0.0941503	0.104045		24.058	0.101761	0.0265853		24.058	0.125823	0.136187	0.111744	0.155554	0.168882	0.0957375	0.108028	0.106565	0.128276	0.111274		24.058	0.124807	0.0231989
	24.581	0.07761	0.134123	0.0895633	0.111034	0.111027	0.114435	0.0854631	0.119394	0.115963	0.0932434	0.11157		24.581	0.105766	0.0169777		24.581	0.107339	0.122139	0.123255	0.151238	0.179516	0.110738	0.110162	0.112672	0.127583	0.112115		24.581	0.125676	0.0229183
	25.104	0.0806735	0.115698	0.0701982	0.130242	0.0986555	0.102799	0.100865	0.116699	0.162489	0.0963227	0.09881		25.104	0.106677	0.0247815		25.104	0.125899	0.130759	0.132128	0.152012	0.177225	0.0998665	0.101251	0.10811	0.120862	0.112579		25.104	0.126069	0.0239975
	25.627	0.0798969	0.147019	0.103221	0.12074	0.12684	0.114138	0.086546	0.147821	0.113028	0.101881	0.10776		25.627	0.113536	0.0215911		25.627	0.122735	0.129467	0.124203	0.136467	0.186183	0.110276	0.121564	0.12037	0.124189	0.122063		25.627	0.129752	0.0209074
	26.15	0.0783845	0.0956823	0.070617	0.131937	0.0997318	0.108233	0.102591	0.112553	0.172089	0.0972605	0.101659		26.15	0.106431	0.0271175		26.15	0.114234	0.140389	0.136655	0.13517	0.194884	0.106872	0.110299	0.111029	0.120933	0.113835		26.15	0.12843	0.0263297
	26.673	0.0936767	0.141778	0.101208	0.128715	0.138541	0.113725	0.0867785	0.150052	0.134545	0.105574	0.116199		26.673	0.119163	0.0210063		26.673	0.140925	0.140524	0.128155	0.158874	0.199935	0.124415	0.114141	0.116804	0.127991	0.121705		26.673	0.137347	0.0257078
	27.196	0.0903636	0.099418	0.0902939	0.115956	0.101031	0.11633	0.100902	0.131519	0.133236	0.102516	0.103558		27.196	0.107738	0.0147271		27.196	0.114293	0.132115	0.132499	0.139557	0.19222	0.0968688	0.114244	0.115158	0.116565	0.132393		27.196	0.128591	0.0257178
	27.719	0.0713947	0.130538	0.0821005	0.144084	0.130491	0.110055	0.0822111	0.144456	0.141638	0.093603	0.114021		27.719	0.113145	0.0272191		27.719	0.127466	0.149827	0.136949	0.160289	0.194552	0.138289	0.107288	0.110004	0.136327	0.123357		27.719	0.138435	0.0255804
	28.242	0.0813327	0.105331	0.0841709	0.111827	0.121749	0.118303	0.104496	0.137804	0.13889	0.117771	0.100697		28.242	0.111125	0.0186871		28.242	0.137299	0.138636	0.123785	0.162066	0.244903	0.126084	0.123605	0.114741	0.130083	0.1294		28.242	0.14306	0.0379784
	28.765	0.0826905	0.122852	0.0805253	0.14698	0.114464	0.10185	0.0940516	0.145015	0.153579	0.106767	0.101828		28.765	0.113691	0.0255745		28.765	0.142006	0.13967	0.138146	0.160348	0.178908	0.145351	0.114012	0.113988	0.141144	0.127481		28.765	0.140105	0.0196468
	29.288	0.0852789	0.143169	0.107233	0.120625	0.12225	0.12696	0.114242	0.149012	0.144628	0.110432	0.123559		29.288	0.12249	0.0186459		29.288	0.165947	0.152547	0.135798	0.15107	0.213317	0.129024	0.123734	0.127587	0.132355	0.119604		29.288	0.145098	0.0280869
	29.811	0.0909508	0.0928284	0.0867885	0.132192	0.117714	0.105615	0.0982077	0.14092	0.150112	0.108842	0.111971		29.811	0.112377	0.0210116		29.811	0.128755	0.146624	0.13922	0.16968	0.17941	0.142674	0.127015	0.121641	0.136048	0.117285		29.811	0.140835	0.0201175
	30.334	0.088196	0.159773	0.120076	0.144868	0.130235	0.11646	0.0948975	0.139269	0.151746	0.103891	0.119621		30.334	0.124458	0.0231936		30.334	0.136149	0.158704	0.137575	0.164653	0.20924	0.12353	0.12234	0.127073	0.132949	0.123766		30.334	0.143598	0.0272978
	30.857	0.0935256	0.0968324	0.0911374	0.127946	0.120615	0.118019	0.125323	0.125338	0.139773	0.104393	0.109769		30.857	0.113879	0.0158811		30.857	0.134761	0.144782	0.127125	0.159734	0.200718	0.132991	0.123801	0.118698	0.140079	0.115826		30.857	0.139851	0.0250371
	31.38	0.0959617	0.154084	0.0871042	0.163937	0.127454	0.115089	0.102122	0.167395	0.152844	0.106652	0.116365		31.38	0.126273	0.0286966		31.38	0.139676	0.152826	0.143433	0.187807	0.221096	0.135898	0.127204	0.130057	0.137553	0.135498		31.38	0.151105	0.0300204
	31.903	0.0926408	0.116815	0.117881	0.117468	0.125246	0.121285	0.123919	0.123743	0.139499	0.11078	0.11422		31.903	0.1185	0.0114104		31.903	0.133576	0.141138	0.142161	0.151496	0.205378	0.139487	0.132586	0.123141	0.14444	0.128702		31.903	0.14421	0.0230052
	32.426	0.0806775	0.123239	0.0867028	0.156067	0.148517	0.11308	0.0931202	0.149212	0.171817	0.111345	0.108185		32.426	0.121997	0.0304285		32.426	0.156112	0.168781	0.142957	0.188628	0.229334	0.13123	0.11642	0.12755	0.148025	0.126109		32.426	0.153514	0.034417
	32.949	0.107038	0.159733	0.115952	0.12369	0.127974	0.135886	0.115922	0.126229	0.138447	0.118486	0.122982		32.949	0.126576	0.0142263		32.949	0.117402	0.157119	0.146302	0.157023	0.215268	0.161745	0.125208	0.129013	0.14086	0.127935		32.949	0.147787	0.0281872
	33.472	0.103987	0.120465	0.0866452	0.148881	0.139299	0.111707	0.096899	0.153069	0.163336	0.125121	0.106134		33.472	0.123231	0.0250067		33.472	0.158779	0.170473	0.150601	0.178076	0.199679	0.134013	0.123463	0.11962	0.141292	0.126434		33.472	0.150243	0.0263863
	33.995	0.090567	0.159355	0.127752	0.143739	0.12662	0.13047	0.11091	0.153723	0.144997	0.12544	0.133028		33.995	0.131509	0.0194401		33.995	0.146992	0.151055	0.149567	0.174478	0.224079	0.172088	0.135298	0.131703	0.147064	0.127605		33.995	0.155993	0.0284548
	34.518	0.0966776	0.119156	0.106409	0.141781	0.13063	0.13424	0.107997	0.148746	0.170663	0.126675	0.119757		34.518	0.127521	0.0211639		34.518	0.148312	0.15919	0.150359	0.167347	0.207124	0.147167	0.114211	0.129336	0.142144	0.128507		34.518	0.14937	0.0255757
	35.041	0.0944916	0.166317	0.112059	0.151975	0.153959	0.112832	0.115745	0.158195	0.155053	0.132834	0.122995		35.041	0.134223	0.0239584		35.041	0.143318	0.156727	0.152171	0.214629	0.229746	0.170398	0.132776	0.1369	0.13925	0.125379		35.041	0.160129	0.035294
	35.564	0.0897923	0.116963	0.0854052	0.137129	0.121835	0.137107	0.119113	0.132272	0.154806	0.117311	0.117577		35.564	0.120846	0.0201892		35.564	0.153657	0.163737	0.150728	0.178036	0.218099	0.133811	0.126903	0.125544	0.154982	0.134722		35.564	0.154022	0.0281193
	36.087	0.0984332	0.136307	0.115302	0.168275	0.154668	0.132212	0.116994	0.185948	0.170831	0.131817	0.129564		36.087	0.140032	0.0268208		36.087	0.173396	0.178015	0.143306	0.213445	0.229705	0.173704	0.134518	0.13336	0.141988	0.137718		36.087	0.165915	0.034182
	36.61	0.0942303	0.12258	0.097018	0.130525	0.1163	0.126501	0.118875	0.131861	0.157686	0.125294	0.120522		36.61	0.121945	0.017072		36.61	0.138138	0.170329	0.150363	0.181835	0.226072	0.138944	0.12541	0.135932	0.147002	0.140556		36.61	0.155458	0.0299622
	37.133	0.108974	0.155768	0.104738	0.150008	0.163097	0.12512	0.091178	0.176351	0.174237	0.129429	0.126873		37.133	0.136888	0.0289213		37.133	0.161364	0.16267	0.153243	0.206207	0.222442	0.164647	0.136549	0.137692	0.16356	0.141004		37.133	0.164938	0.0284558
	37.656	0.0816389	0.122781	0.114728	0.129925	0.12475	0.138451	0.139355	0.150238	0.148156	0.131861	0.137209		37.656	0.129009	0.0189592		37.656	0.165178	0.163705	0.160261	0.194078	0.230415	0.156571	0.130677	0.129791	0.134461	0.130916		37.656	0.159605	0.0323882
	38.179	0.108479	0.131367	0.114455	0.150785	0.14692	0.123533	0.109863	0.15225	0.188309	0.126716	0.124323		38.179	0.134273	0.0236843		38.179	0.161091	0.170845	0.167685	0.205329	0.220731	0.148051	0.13045	0.139166	0.153901	0.144103		38.179	0.164135	0.0288478
	38.702	0.0938672	0.157779	0.127377	0.144775	0.145728	0.143103	0.134593	0.159224	0.150646	0.127197	0.147142		38.702	0.139221	0.0184101		38.702	0.153755	0.177579	0.157842	0.195446	0.224344	0.141408	0.139335	0.137778	0.136669	0.136572		38.702	0.160073	0.0300166
	39.225	0.0904258	0.122973	0.0968855	0.140417	0.123949	0.131347	0.112915	0.146049	0.1706	0.124294	0.118846		39.225	0.125336	0.0223037		39.225	0.166354	0.163752	0.16688	0.207821	0.255639	0.155456	0.145964	0.154347	0.160678	0.139755		39.225	0.171665	0.0346968
	39.748	0.0999323	0.184343	0.109877	0.161631	0.157545	0.143471	0.123537	0.186809	0.16066	0.136924	0.136141		39.748	0.145534	0.028006		39.748	0.158612	0.169442	0.166904	0.20559	0.238147	0.138071	0.122881	0.132717	0.146358	0.14642		39.748	0.162514	0.035331
	40.271	0.0877553	0.131403	0.12583	0.148406	0.130356	0.12678	0.124494	0.13144	0.1673	0.126986	0.122212		40.271	0.12936	0.0190846		40.271	0.153661	0.191289	0.175031	0.206722	0.234729	0.158554	0.140903	0.147676	0.160252	0.13737		40.271	0.170619	0.0314743
	40.794	0.117381	0.146148	0.109352	0.148791	0.166943	0.149118	0.111804	0.194043	0.16103	0.133248	0.147414		40.794	0.144116	0.0253913		40.794	0.175106	0.189009	0.164371	0.219682	0.205391	0.13682	0.134056	0.145955	0.143516	0.147425		40.794	0.166133	0.0301339
	41.317	0.0962474	0.146649	0.135199	0.151257	0.142811	0.156203	0.146168	0.152508	0.180909	0.127775	0.125144		41.317	0.141897	0.0213946		41.317	0.153863	0.178291	0.167711	0.197827	0.2667	0.168302	0.149188	0.13799	0.1678	0.143068		41.317	0.173074	0.0373511
	41.84	0.111334	0.132677	0.0970951	0.16052	0.158364	0.125002	0.110596	0.169132	0.161795	0.126688	0.133625		41.84	0.135166	0.0241838		41.84	0.179745	0.186159	0.169796	0.221184	0.253048	0.142924	0.146757	0.149362	0.165409	0.150574		41.84	0.176496	0.0358216
	42.363	0.0947501	0.182724	0.155179	0.158064	0.156801	0.158918	0.137326	0.168527	0.177666	0.129126	0.13646		42.363	0.150504	0.0249532		42.363	0.142291	0.189155	0.167424	0.208972	0.236423	0.154264	0.146957	0.143153	0.174654	0.151973		42.363	0.171527	0.0314374
	42.886	0.104742	0.122146	0.101745	0.142004	0.146905	0.12835	0.114666	0.163778	0.177693	0.126651	0.128186		42.886	0.132442	0.0235166		42.886	0.166963	0.198957	0.168625	0.2	0.25224	0.146212	0.144102	0.15466	0.158066	0.15305		42.886	0.174288	0.0337159
	43.409	0.101118	0.169516	0.126112	0.185458	0.155352	0.148839	0.129927	0.170714	0.160436	0.140903	0.148772		43.409	0.148831	0.0237452		43.409	0.164564	0.176587	0.175578	0.225384	0.224516	0.164164	0.155202	0.150724	0.171584	0.143618		43.409	0.175192	0.0282782
	43.932	0.0988387	0.132198	0.123642	0.147302	0.155875	0.139169	0.116633	0.166188	0.196727	0.12381	0.12951		43.932	0.139081	0.0267233		43.932	0.178443	0.207572	0.172241	0.204189	0.21511	0.155023	0.14072	0.161763	0.168276	0.145838		43.932	0.174918	0.0262174
	44.455	0.0942781	0.15256	0.120808	0.173514	0.149889	0.144727	0.124476	0.190209	0.160551	0.143465	0.138588		44.455	0.144824	0.026081		44.455	0.170838	0.167262	0.158603	0.224882	0.232764	0.165266	0.15013	0.143295	0.151284	0.145683		44.455	0.171001	0.0318877
	44.978	0.1013	0.176005	0.143372	0.16033	0.138244	0.149132	0.137407	0.162004	0.181285	0.13225	0.13342		44.978	0.146795	0.0225742		44.978	0.173356	0.187574	0.163871	0.193037	0.241704	0.162791	0.153804	0.151344	0.158361	0.151373		44.978	0.173721	0.0279605
	45.501	0.110261	0.12058	0.106186	0.159099	0.16273	0.133917	0.123113	0.193666	0.167868	0.13816	0.143461		45.501	0.141731	0.0269215		45.501	0.167231	0.190701	0.169118	0.21657	0.269936	0.158485	0.159143	0.161777	0.151609	0.147983		45.501	0.179255	0.0378261
	46.024	0.0987065	0.182436	0.146675	0.15306	0.141899	0.164346	0.144045	0.149543	0.183136	0.140952	0.126553		46.024	0.148305	0.0238928		46.024	0.175137	0.180975	0.163105	0.222949	0.238018	0.196202	0.163081	0.160163	0.15857	0.150175		46.024	0.180838	0.0294482
	46.547	0.115734	0.144764	0.114631	0.152513	0.171936	0.131628	0.127837	0.182965	0.193394	0.138735	0.13887		46.547	0.146637	0.0262011		46.547	0.19065	0.203741	0.176298	0.201066	0.224675	0.147747	0.158788	0.153904	0.176212	0.148696		46.547	0.178178	0.0263791
	47.07	0.0994681	0.164111	0.128177	0.18481	0.147243	0.158088	0.138149	0.176671	0.17922	0.148724	0.150303		47.07	0.152269	0.0248278		47.07	0.160068	0.189109	0.175574	0.240007	0.259775	0.205538	0.149658	0.164055	0.184534	0.15711		47.07	0.188543	0.0366767
	47.593	0.119412	0.147146	0.113445	0.171782	0.168136	0.145025	0.118225	0.161578	0.182437	0.131293	0.129707		47.593	0.144381	0.0239132		47.593	0.195035	0.205278	0.181093	0.197825	0.235224	0.160739	0.167094	0.171363	0.16492	0.158245		47.593	0.183682	0.0245197
	48.116	0.0935366	0.138024	0.15721	0.183699	0.140047	0.147403	0.166405	0.202092	0.182115	0.14101	0.143321		48.116	0.154078	0.0292943		48.116	0.160895	0.201628	0.165214	0.243529	0.233951	0.189568	0.15525	0.162026	0.180748	0.162816		48.116	0.185563	0.0316434
	48.639	0.130982	0.154547	0.12591	0.162176	0.168991	0.146666	0.13129	0.15583	0.19549	0.145498	0.132014		48.639	0.149945	0.0206878		48.639	0.182112	0.211029	0.184096	0.217658	0.262941	0.178356	0.163921	0.151241	0.171591	0.160015		48.639	0.188296	0.0335851
	49.162	0.117437	0.147741	0.153264	0.185969	0.155867	0.145111	0.15196	0.207481	0.181274	0.143458	0.152176		49.162	0.15834	0.0244881		49.162	0.181889	0.212672	0.1837	0.224623	0.237972	0.17673	0.155395	0.160521	0.167338	0.164989		49.162	0.186583	0.0286444
	49.685	0.116974	0.164294	0.137819	0.153603	0.152166	0.162789	0.127567	0.161935	0.199421	0.140925	0.14325		49.685	0.150977	0.0219776		49.685	0.18054	0.206227	0.183806	0.227156	0.226731	0.165101	0.176695	0.16048	0.170307	0.159687		49.685	0.185673	0.0256227
	50.208	0.123265	0.151422	0.122768	0.168027	0.167077	0.127873	0.137389	0.188756	0.167314	0.142592	0.157027		50.208	0.150319	0.0215142		50.208	0.202116	0.194426	0.194188	0.232614	0.266922	0.170005	0.163912	0.150005	0.171122	0.160997		50.208	0.190631	0.0361946
	50.731	0.1084	0.154086	0.15839	0.164709	0.133844	0.164949	0.155448	0.172025	0.204055	0.138361	0.139535		50.731	0.153982	0.0245474		50.731	0.192627	0.199408	0.178232	0.218593	0.210336	0.171779	0.152765	0.161368	0.176199	0.16276		50.731	0.182407	0.022008
	51.254	0.126909	0.127284	0.120491	0.179598	0.188353	0.135676	0.138859	0.181964	0.16819	0.147146	0.155748		51.254	0.151838	0.0243986		51.254	0.189339	0.201974	0.181826	0.229228	0.263228	0.161618	0.15392	0.157993	0.160422	0.173258		51.254	0.187281	0.0354727
	51.777	0.106182	0.192654	0.164044	0.162734	0.157019	0.164325	0.155667	0.18882	0.200588	0.154649	0.139587		51.777	0.162388	0.0262554		51.777	0.17563	0.209277	0.200705	0.237608	0.255235	0.162622	0.161327	0.169069	0.166588	0.161914		51.777	0.189997	0.0342565
	52.3	0.123459	0.140026	0.129729	0.194906	0.172376	0.158707	0.133836	0.166562	0.195274	0.146877	0.154465		52.3	0.15602	0.0245444		52.3	0.191039	0.222365	0.185191	0.232569	0.26157	0.170629	0.161732	0.168332	0.168038	0.153702		52.3	0.191517	0.0356321
	52.823	0.105922	0.185588	0.134326	0.175479	0.168095	0.170102	0.149611	0.209554	0.183097	0.165853	0.145701		52.823	0.16303	0.0280719		52.823	0.181704	0.225011	0.188852	0.226077	0.24662	0.181003	0.17515	0.169809	0.181976	0.156473		52.823	0.193267	0.0290481
	53.346	0.125447	0.153073	0.147273	0.17617	0.171207	0.152792	0.150176	0.176045	0.231634	0.147659	0.146776		53.346	0.161659	0.0276138		53.346	0.189415	0.205136	0.189288	0.249662	0.258722	0.161846	0.182451	0.166433	0.175785	0.176917		53.346	0.195566	0.0333012
	53.869	0.118933	0.163219	0.13042	0.188732	0.177168	0.169236	0.147972	0.215813	0.161635	0.159516	0.155301		53.869	0.16254	0.0264408		53.869	0.209273	0.218575	0.180265	0.252682	0.270942	0.16094	0.191713	0.16664	0.164862	0.167901		53.869	0.198379	0.0388369
	54.392	0.124404	0.18529	0.142421	0.16554	0.156039	0.161835	0.145648	0.172027	0.226318	0.142999	0.151457		54.392	0.161271	0.0271264		54.392	0.192723	0.200302	0.199616	0.24666	0.230442	0.168359	0.164508	0.16127	0.184737	0.176322		54.392	0.192494	0.0281821
	54.915	0.111518	0.139736	0.13443	0.201871	0.184626	0.157127	0.143551	0.217159	0.200238	0.150247	0.164796		54.915	0.164118	0.0329714		54.915	0.188808	0.204852	0.186069	0.256278	0.27205	0.171071	0.189764	0.172844	0.174466	0.162808		54.915	0.197901	0.0370759
	55.438	0.121121	0.199611	0.169955	0.160496	0.161529	0.178108	0.160295	0.177999	0.201185	0.143255	0.145442		55.438	0.165363	0.0238882		55.438	0.195203	0.203281	0.196629	0.232427	0.263585	0.163531	0.177803	0.176376	0.19072	0.168087		55.438	0.196764	0.0307686
	55.961	0.125708	0.141937	0.125497	0.193988	0.194189	0.137665	0.14929	0.194809	0.206056	0.158316	0.168945		55.961	0.163309	0.0298755		55.961	0.199472	0.223723	0.194632	0.255723	0.272384	0.193916	0.181336	0.175093	0.169628	0.179525		55.961	0.204543	0.0350831
	56.484	0.115517	0.185219	0.164955	0.168705	0.153388	0.193086	0.15995	0.189859	0.199888	0.159485	0.151938		56.484	0.167454	0.0240629		56.484	0.188535	0.211873	0.190884	0.256511	0.248335	0.178656	0.166754	0.211667	0.197881	0.16172		56.484	0.201282	0.0316854
	57.007	0.127505	0.166569	0.148042	0.184011	0.19747	0.156198	0.137138	0.186425	0.217327	0.155135	0.138961		57.007	0.16498	0.0281741		57.007	0.20019	0.237903	0.188003	0.217994	0.302228	0.166567	0.179893	0.236812	0.1944	0.18428		57.007	0.210827	0.0399144
	57.53	0.121575	0.162511	0.149615	0.193006	0.174184	0.199414	0.152203	0.220411	0.18697	0.163983	0.174551		57.53	0.172584	0.0271258		57.53	0.192235	0.208983	0.18888	0.273883	0.245903	0.192202	0.172757	0.239349	0.189894	0.170571		57.53	0.207466	0.0343068
	58.053	0.135373	0.19225	0.147004	0.175234	0.172615	0.153741	0.140416	0.181438	0.226168	0.160963	0.147842		58.053	0.16664	0.0267037		58.053	0.204496	0.210346	0.193599	0.221572	0.258136	0.192195	0.177381	0.215584	0.17469	0.18447		58.053	0.203247	0.0249559
	58.576	0.120802	0.161153	0.141669	0.211507	0.189207	0.159306	0.156501	0.204892	0.183538	0.15963	0.16561		58.576	0.168529	0.0268205		58.576	0.203512	0.229394	0.20565	0.255269	0.264819	0.190461	0.188508	0.231517	0.16981	0.169599		58.576	0.210854	0.0333973
	59.099	0.128714	0.206464	0.164265	0.168756	0.164723	0.176556	0.154407	0.18892	0.227729	0.152917	0.158796		59.099	0.172022	0.0272865		59.099	0.206814	0.204512	0.198782	0.249921	0.254634	0.195229	0.177521	0.222207	0.189736	0.169209		59.099	0.206856	0.0281854
	59.622	0.138391	0.15874	0.135752	0.211641	0.20765	0.156492	0.145682	0.202306	0.204114	0.163153	0.172663		59.622	0.172417	0.0290195		59.622	0.208518	0.228175	0.202433	0.251556	0.270176	0.193187	0.169841	0.241167	0.182856	0.178299		59.622	0.212621	0.033793
	60.145	0.125896	0.217035	0.183947	0.180457	0.157159	0.19389	0.171931	0.200008	0.216346	0.16671	0.161462		60.145	0.179531	0.0270804		60.145	0.209599	0.205062	0.195	0.250146	0.260564	0.185391	0.164278	0.220805	0.20713	0.177049		60.145	0.207502	0.0302994
	60.668	0.139093	0.160435	0.137238	0.204421	0.184302	0.145004	0.15177	0.188687	0.225627	0.156842	0.17225		60.668	0.169606	0.0284371		60.668	0.215047	0.241952	0.208406	0.229523	0.298714	0.205039	0.17662	0.242512	0.19679	0.185418		60.668	0.220002	0.0353938
	61.191	0.134862	0.182487	0.153268	0.189479	0.187959	0.181315	0.184575	0.215116	0.203938	0.158167	0.153051		61.191	0.176747	0.0241387		61.191	0.192835	0.209491	0.212694	0.261892	0.277569	0.197435	0.189678	0.217041	0.186889	0.183894		61.191	0.212942	0.0321628
	61.714	0.131385	0.197718	0.157132	0.183286	0.180149	0.16281	0.138316	0.186679	0.233205	0.154571	0.177192		61.714	0.172949	0.0286831		61.714	0.231477	0.230425	0.203416	0.262738	0.272502	0.209353	0.18165	0.235674	0.20651	0.180841		61.714	0.221458	0.0309522
	62.237	0.120116	0.163613	0.166987	0.205731	0.192954	0.180818	0.178588	0.216205	0.180219	0.176202	0.167542		62.237	0.177179	0.0249991		62.237	0.233157	0.22667	0.204085	0.258356	0.287814	0.190552	0.188937	0.228015	0.192414	0.177466		62.237	0.218746	0.0349469
	62.76	0.146563	0.204121	0.170048	0.17121	0.184803	0.171242	0.1488	0.205609	0.246617	0.168797	0.174951		62.76	0.18116	0.0285993		62.76	0.211756	0.229646	0.213114	0.270135	0.298498	0.211533	0.187303	0.246792	0.181864	0.186996		62.76	0.223764	0.0382163
	63.283	0.124656	0.167376	0.13235	0.217388	0.206389	0.16057	0.162537	0.221618	0.193804	0.175064	0.177253		63.283	0.176273	0.0317353		63.283	0.218167	0.243497	0.206984	0.272871	0.284177	0.212664	0.193163	0.214458	0.203658	0.185587		63.283	0.223523	0.0329492
	63.806	0.1367	0.179682	0.164152	0.180398	0.174464	0.191266	0.160891	0.191341	0.234274	0.163873	0.165312		63.806	0.176578	0.0246379		63.806	0.19492	0.22087	0.218875	0.275656	0.30712	0.219643	0.174765	0.246082	0.189888	0.195656		63.806	0.224347	0.0413059
	64.329	0.136237	0.180779	0.16152	0.199792	0.206663	0.178401	0.15349	0.22424	0.199784	0.178331	0.178557		64.329	0.181618	0.0252784		64.329	0.239972	0.258157	0.202069	0.258027	0.315872	0.208407	0.194005	0.227428	0.210033	0.191021		64.329	0.230499	0.0387527
	64.852	0.123218	0.203352	0.176259	0.216265	0.198874	0.186418	0.189951	0.201352	0.217161	0.179842	0.165798		64.852	0.187135	0.0265964		64.852	0.195049	0.224806	0.204696	0.274187	0.312924	0.217143	0.19837	0.243513	0.194169	0.191501		64.852	0.225636	0.0403343
	65.375	0.138273	0.164595	0.145582	0.17743	0.188774	0.164843	0.144014	0.215054	0.204608	0.165885	0.178501		65.375	0.171596	0.0245567		65.375	0.205633	0.242003	0.2083	0.261518	0.306355	0.20738	0.203862	0.233711	0.198972	0.182437		65.375	0.225017	0.0368442
	65.898	0.126461	0.196541	0.180155	0.225	0.198431	0.19342	0.176606	0.212443	0.212866	0.178286	0.187297		65.898	0.189773	0.0261431		65.898	0.217493	0.243145	0.214848	0.273792	0.307811	0.196883	0.204472	0.245639	0.213838	0.187065		65.898	0.230499	0.0374555
	66.421	0.140284	0.162261	0.163043	0.179055	0.175981	0.16618	0.165126	0.193876	0.227343	0.16644	0.183372		66.421	0.174815	0.022231		66.421	0.213999	0.234075	0.215319	0.256103	0.304231	0.21814	0.188537	0.226399	0.211152	0.19302		66.421	0.226097	0.0335377
	66.944	0.134908	0.222842	0.162859	0.201959	0.221824	0.194155	0.180397	0.233045	0.198402	0.177794	0.187063		66.944	0.192295	0.0285284		66.944	0.226584	0.256874	0.207419	0.28569	0.299576	0.188426	0.18831	0.237952	0.198365	0.203817		66.944	0.229301	0.039996
	67.467	0.143543	0.176233	0.16944	0.193683	0.178902	0.193869	0.163439	0.196321	0.253336	0.170629	0.181287		67.467	0.183698	0.027737		67.467	0.205592	0.228002	0.226787	0.262235	0.321527	0.207216	0.189601	0.236649	0.206396	0.191106		67.467	0.227511	0.0397629
	67.99	0.133484	0.166248	0.157299	0.21077	0.211633	0.167633	0.169162	0.235117	0.200319	0.184086	0.180299		67.99	0.183277	0.0290438		67.99	0.206548	0.255242	0.215213	0.292831	0.315696	0.204029	0.201571	0.217037	0.197642	0.199074		67.99	0.230488	0.0426214
	68.513	0.122646	0.210256	0.166486	0.203363	0.188747	0.19017	0.171809	0.191042	0.222016	0.171797	0.191737		68.513	0.184552	0.0265419		68.513	0.209151	0.227781	0.23265	0.288247	0.289093	0.226436	0.188746	0.231097	0.207718	0.199467		68.513	0.230039	0.0341173
	69.036	0.141935	0.15741	0.166566	0.212179	0.191529	0.185006	0.17405	0.230316	0.228723	0.180094	0.177521		69.036	0.185939	0.0280933		69.036	0.240132	0.253208	0.219776	0.278615	0.297607	0.205486	0.202792	0.215541	0.223092	0.201882		69.036	0.233813	0.0332052
	69.559	0.124939	0.216818	0.173265	0.198018	0.208458	0.208809	0.190414	0.225461	0.205086	0.186763	0.201648		69.559	0.194516	0.0271991		69.559	0.222374	0.250372	0.233631	0.313526	0.344025	0.215033	0.188557	0.239003	0.213996	0.211992		69.559	0.243251	0.048662
	70.082	0.1346	0.166177	0.146887	0.198621	0.178995	0.188806	0.15648	0.214114	0.235229	0.177602	0.171871		70.082	0.179035	0.0293304		70.082	0.219191	0.220502	0.227471	0.285102	0.321008	0.221505	0.19931	0.219935	0.202693	0.207123		70.082	0.232384	0.0392424
	70.605	0.124527	0.209124	0.158459	0.21562	0.229139	0.202073	0.18314	0.246675	0.228928	0.182594	0.193725		70.605	0.197637	0.0349042		70.605	0.228059	0.254664	0.226896	0.313096	0.281975	0.20153	0.210612	0.233917	0.212306	0.200545		70.605	0.23636	0.0368269
	71.128	0.122833	0.171454	0.149404	0.192418	0.17851	0.194299	0.177464	0.197952	0.223444	0.184176	0.175349		71.128	0.178846	0.0262271		71.128	0.237707	0.261706	0.217984	0.260822	0.324944	0.211018	0.202515	0.218346	0.215897	0.205944		71.128	0.235688	0.0378286
	71.651	0.13957	0.205137	0.175276	0.222699	0.216548	0.186079	0.169508	0.242399	0.213722	0.196233	0.188713		71.651	0.195989	0.0285528		71.651	0.228181	0.260795	0.235611	0.310052	0.320258	0.226742	0.194967	0.230234	0.213577	0.198425		71.651	0.241884	0.0429859
	72.174	0.139838	0.185521	0.162946	0.181434	0.202553	0.197853	0.177226	0.199565	0.249798	0.186826	0.188081		72.174	0.188331	0.0271559		72.174	0.228016	0.261849	0.222532	0.278975	0.345928	0.210165	0.211484	0.220345	0.224006	0.199087		72.174	0.240239	0.0443279
	72.697	0.148853	0.201831	0.156997	0.234161	0.199316	0.170291	0.166875	0.224428	0.227033	0.202698	0.18514		72.697	0.192511	0.0292484		72.697	0.254358	0.259749	0.238381	0.294546	0.329251	0.216549	0.208757	0.253999	0.208983	0.195593		72.697	0.246017	0.0419443
	73.22	0.131789	0.179365	0.191067	0.195226	0.214629	0.213937	0.192914	0.225596	0.24095	0.183249	0.19063		73.22	0.196305	0.0286178		73.22	0.237505	0.243686	0.237172	0.302904	0.351807	0.219372	0.224018	0.223638	0.20882	0.207635		73.22	0.245656	0.0461086
	73.743	0.154282	0.193474	0.142913	0.221934	0.194468	0.166668	0.162676	0.218359	0.231961	0.192071	0.162895		73.743	0.185609	0.0298791		73.743	0.262639	0.270562	0.235257	0.289566	0.335024	0.215371	0.223882	0.250816	0.219541	0.196105		73.743	0.249876	0.0412427
	74.266	0.130095	0.222218	0.197715	0.22324	0.21955	0.200298	0.195913	0.242198	0.221767	0.192955	0.202663		74.266	0.204419	0.029019		74.266	0.215486	0.250014	0.24782	0.309862	0.346623	0.225739	0.216448	0.221824	0.218832	0.206422		74.266	0.245907	0.04634
	74.789	0.170501	0.166216	0.157899	0.205407	0.20823	0.181383	0.175412	0.219593	0.254686	0.189422	0.171202		74.789	0.190905	0.0287018		74.789	0.232241	0.255278	0.226021	0.290792	0.3372	0.218122	0.203984	0.242964	0.210492	0.207566		74.789	0.242466	0.0423783
	75.312	0.145649	0.245364	0.170492	0.225311	0.225972	0.188279	0.16659	0.24708	0.218407	0.207722	0.212906		75.312	0.204888	0.0331212		75.312	0.234421	0.273358	0.229572	0.315078	0.354063	0.238678	0.201872	0.228345	0.223564	0.20173		75.312	0.250068	0.0496792
	75.835	0.14257	0.176272	0.166335	0.199171	0.189433	0.2139	0.196694	0.21622	0.255273	0.177598	0.185764		75.835	0.192657	0.0295647		75.835	0.231564	0.24813	0.245451	0.288358	0.337904	0.23229	0.197256	0.265064	0.22896	0.199445		75.835	0.247442	0.0419233
	76.358	0.153848	0.200386	0.172026	0.232737	0.238373	0.181715	0.168988	0.235451	0.219029	0.20593	0.20917		76.358	0.201605	0.0290909		76.358	0.248448	0.281522	0.2197	0.327347	0.357504	0.264625	0.207786	0.226559	0.216648	0.208746		76.358	0.255889	0.0521393
	76.881	0.153642	0.206413	0.174582	0.19888	0.221264	0.208572	0.197848	0.211688	0.251261	0.190801	0.196237		76.881	0.201017	0.0249389		76.881	0.218611	0.275399	0.23226	0.276007	0.374953	0.224132	0.205112	0.251841	0.222657	0.205094		76.881	0.248607	0.0512801
	77.404	0.153221	0.183041	0.162921	0.208962	0.207308	0.187863	0.185434	0.217984	0.229358	0.192739	0.189462		77.404	0.192572	0.0225524		77.404	0.240713	0.271947	0.239525	0.307502	0.347628	0.244383	0.214236	0.241922	0.221267	0.21576		77.404	0.254488	0.0430603
	77.927	0.148472	0.230551	0.210584	0.194553	0.226927	0.22587	0.192815	0.225417	0.257952	0.18307	0.185789		77.927	0.207454	0.0300964		77.927	0.217228	0.261426	0.22405	0.299058	0.371024	0.24249	0.229809	0.273922	0.222915	0.211823		77.927	0.255374	0.049295
	78.45	0.178261	0.169986	0.161453	0.219418	0.196041	0.173015	0.171373	0.22806	0.238566	0.200461	0.19668		78.45	0.193938	0.0258484		78.45	0.215348	0.26343	0.22269	0.307572	0.349931	0.258571	0.190784	0.243882	0.213808	0.204296		78.45	0.247031	0.0498394
	78.973	0.152413	0.222776	0.198722	0.211408	0.240747	0.233807	0.18506	0.249885	0.221678	0.205411	0.196015		78.973	0.21072	0.0277145		78.973	0.224129	0.271018	0.242069	0.328463	0.402967	0.21344	0.204498	0.258203	0.22793	0.208163		78.973	0.258088	0.0630581
	79.496	0.153852	0.192365	0.168065	0.220629	0.189901	0.184301	0.183659	0.204458	0.251439	0.192212	0.188463		79.496	0.193577	0.0257965		79.496	0.269791	0.268347	0.229187	0.291181	0.349322	0.255038	0.194595	0.231356	0.209447	0.208602		79.496	0.250687	0.0465694
	80.019	0.165953	0.201408	0.185015	0.211573	0.237107	0.207534	0.190222	0.261632	0.223267	0.200645	0.207097		80.019	0.208314	0.0258443		80.019	0.21993	0.255602	0.22943	0.327873	0.379139	0.224817	0.208251	0.253084	0.228279	0.221387		80.019	0.254779	0.0553259
	80.542	0.135651	0.210091	0.161838	0.230314	0.207097	0.200333	0.189395	0.214917	0.250253	0.18839	0.197539		80.542	0.198711	0.0310664		80.542	0.251231	0.266671	0.243898	0.306767	0.334851	0.255061	0.206776	0.23651	0.224835	0.226054		80.542	0.255265	0.0390785
	81.065	0.155641	0.19154	0.184617	0.22558	0.216823	0.193676	0.195655	0.239751	0.229596	0.215665	0.206336		81.065	0.204989	0.0239582		81.065	0.247795	0.262031	0.252267	0.320008	0.353421	0.222836	0.210581	0.260743	0.223983	0.214583		81.065	0.256825	0.0466956
	81.588	0.142049	0.235674	0.177044	0.204883	0.221517	0.220974	0.219409	0.266012	0.254919	0.194997	0.192381		81.588	0.211805	0.0351925		81.588	0.249872	0.302855	0.239869	0.312639	0.375258	0.232637	0.206648	0.25046	0.230532	0.213143		81.588	0.261391	0.0528419
	82.111	0.16035	0.1792	0.15905	0.226097	0.213209	0.186902	0.177537	0.199688	0.207688	0.203615	0.215856		82.111	0.193563	0.0225414		82.111	0.253633	0.283472	0.241092	0.324896	0.371182	0.242929	0.222484	0.257142	0.234306	0.232814		82.111	0.266395	0.0473982
	82.634	0.146503	0.231681	0.209127	0.209487	0.229463	0.237251	0.21308	0.277841	0.255008	0.211878	0.194884		82.634	0.219655	0.0338654		82.634	0.227193	0.271134	0.243203	0.340456	0.343949	0.212543	0.211244	0.237077	0.236488	0.22505		82.634	0.254834	0.0490639
	83.157	0.161519	0.208682	0.156289	0.243196	0.205473	0.185682	0.181357	0.207279	0.258596	0.20668	0.222517		83.157	0.203388	0.0313482		83.157	0.25562	0.29725	0.24784	0.274096	0.346919	0.21699	0.237538	0.25916	0.245891	0.221447		83.157	0.260275	0.0385111
	83.68	0.159676	0.22124	0.209771	0.214778	0.241815	0.22555	0.221707	0.262763	0.251211	0.209221	0.218283		83.68	0.221456	0.0267969		83.68	0.207262	0.262891	0.258592	0.348803	0.377078	0.236055	0.222518	0.224038	0.231898	0.218987		83.68	0.258812	0.0578446
	84.203	0.146887	0.197043	0.171138	0.230357	0.211393	0.187094	0.197764	0.22396	0.23878	0.218106	0.196083		84.203	0.201691	0.0269729		84.203	0.269373	0.296178	0.236038	0.320158	0.354054	0.2395	0.230287	0.250176	0.232834	0.21936		84.203	0.264796	0.0447153
	84.726	0.15959	0.222904	0.183488	0.229099	0.241088	0.222491	0.192505	0.219416	0.227753	0.212262	0.22716		84.726	0.212523	0.0241604		84.726	0.204618	0.301564	0.253541	0.32882	0.360748	0.244854	0.215409	0.252945	0.240875	0.212255		84.726	0.261563	0.0522935
	85.249	0.15719	0.20822	0.206615	0.217811	0.218799	0.202322	0.208873	0.260076	0.258438	0.199605	0.199047		85.249	0.212454	0.0283157		85.249	0.257334	0.265519	0.247901	0.324839	0.349419	0.211545	0.240115	0.231289	0.217071	0.227064		85.249	0.25721	0.045706
	85.772	0.16698	0.233181	0.177028	0.230555	0.246654	0.213391	0.18907	0.22831	0.228199	0.227591	0.233131		85.772	0.215826	0.0261311		85.772	0.245455	0.298683	0.239276	0.320835	0.351016	0.259825	0.22989	0.224148	0.240559	0.216645		85.772	0.262633	0.0453413
	86.295	0.144082	0.25103	0.197523	0.215745	0.24013	0.219431	0.201916	0.277863	0.280017	0.205693	0.210261		86.295	0.222154	0.0389629		86.295	0.229207	0.293448	0.269146	0.334849	0.343773	0.240719	0.217452	0.248845	0.224868	0.230452		86.295	0.263276	0.0460403
	86.818	0.173031	0.181834	0.166892	0.245795	0.206572	0.199215	0.192289	0.216367	0.213499	0.209646	0.212506		86.818	0.201604	0.022417		86.818	0.267411	0.293162	0.256873	0.313782	0.35069	0.264197	0.227325	0.244479	0.253411	0.23228		86.818	0.270361	0.0385084
	87.341	0.160387	0.235929	0.211592	0.223416	0.248815	0.237193	0.206391	0.248876	0.276467	0.223169	0.217859		87.341	0.226372	0.02965		87.341	0.237064	0.28153	0.254198	0.373865	0.381961	0.252355	0.228337	0.251634	0.2486	0.226787		87.341	0.273633	0.0571242
	87.864	0.166456	0.204965	0.178143	0.231064	0.209994	0.183567	0.179663	0.225566	0.23508	0.21494	0.205505		87.864	0.203177	0.023244		87.864	0.271548	0.294536	0.248654	0.321991	0.325904	0.276313	0.242827	0.235575	0.239819	0.233196		87.864	0.269036	0.0351313
	88.387	0.163798	0.252504	0.210424	0.236008	0.259068	0.237086	0.206403	0.251569	0.243593	0.213904	0.227885		88.387	0.227476	0.0275752		88.387	0.256948	0.314979	0.255077	0.344347	0.354571	0.239999	0.213425	0.236995	0.254306	0.219938		88.387	0.269059	0.0505852
	88.91	0.14724	0.198998	0.179691	0.238286	0.230305	0.193187	0.187978	0.254669	0.273155	0.199127	0.215038		88.91	0.210698	0.0361672		88.91	0.274482	0.262314	0.256505	0.332224	0.416833	0.261826	0.247705	0.262479	0.240601	0.228653		88.91	0.278362	0.0559643
	89.433	0.168063	0.27293	0.201323	0.229381	0.222899	0.21455	0.199702	0.23692	0.210775	0.223683	0.220885		89.433	0.218283	0.0259602		89.433	0.254114	0.28718	0.256501	0.349169	0.359762	0.27576	0.239572	0.239574	0.252218	0.228446		89.433	0.27423	0.0457088
	89.956	0.171829	0.210465	0.195527	0.240169	0.230295	0.235184	0.200901	0.251383	0.286593	0.215853	0.207624		89.956	0.222347	0.0310606		89.956	0.252922	0.287369	0.255818	0.303527	0.36806	0.250617	0.229661	0.271315	0.239349	0.215429		89.956	0.267407	0.0439562
	90.479	0.172135	0.216139	0.219676	0.235941	0.230193	0.207868	0.203196	0.226352	0.231153	0.236707	0.207287		90.479	0.216968	0.0189683		90.479	0.248116	0.298561	0.239525	0.339664	0.366611	0.25773	0.206283	0.241438	0.241956	0.239165		90.479	0.267905	0.0506948
	91.002	0.167192	0.223524	0.19023	0.225663	0.249392	0.233553	0.22076	0.27695	0.277715	0.216639	0.219771		91.002	0.227399	0.0327887		91.002	0.226588	0.286945	0.242216	0.334311	0.374894	0.232144	0.215579	0.267184	0.25922	0.217669		91.002	0.265675	0.0528654
	91.525	0.180979	0.22589	0.200406	0.236857	0.23123	0.199954	0.19377	0.231427	0.261231	0.216289	0.21104		91.525	0.217188	0.0229763		91.525	0.277676	0.297024	0.263296	0.336262	0.405522	0.245339	0.225456	0.252148	0.247512	0.232818		91.525	0.278305	0.0554781
	92.048	0.167895	0.243929	0.223294	0.222071	0.273327	0.248136	0.203931	0.260543	0.257806	0.211561	0.221991		92.048	0.230408	0.0302541		92.048	0.255732	0.29558	0.263038	0.348584	0.402648	0.245105	0.227176	0.263552	0.254409	0.230267		92.048	0.278609	0.056029
	92.571	0.177241	0.218728	0.192526	0.251127	0.223838	0.20757	0.20983	0.247012	0.253661	0.214448	0.207613		92.571	0.218509	0.0241843		92.571	0.278979	0.293997	0.253976	0.316912	0.365585	0.232657	0.213723	0.262035	0.253336	0.21144		92.571	0.268264	0.0477869
	93.094	0.177472	0.265441	0.230654	0.214482	0.267548	0.22096	0.185962	0.239181	0.251584	0.2285	0.211322		93.094	0.226646	0.0290946		93.094	0.250321	0.297109	0.260566	0.366106	0.366031	0.246303	0.240396	0.27309	0.239087	0.22544		93.094	0.276445	0.0512542
	93.617	0.17097	0.210526	0.155948	0.258796	0.220564	0.236235	0.232611	0.259539	0.265141	0.213202	0.218215		93.617	0.221977	0.0348308		93.617	0.25055	0.278666	0.261954	0.335212	0.378353	0.225248	0.227794	0.258589	0.240469	0.226166		93.617	0.2683	0.0507608
	94.14	0.19033	0.259681	0.235652	0.223028	0.250516	0.204506	0.192195	0.239273	0.255705	0.22629	0.229618		94.14	0.22789	0.023973		94.14	0.267424	0.306218	0.249093	0.353822	0.359856	0.267481	0.226236	0.264414	0.242186	0.227146		94.14	0.276388	0.0483168
	94.663	0.161015	0.217567	0.179098	0.254511	0.238807	0.253177	0.227299	0.259308	0.301341	0.211404	0.231302		94.663	0.230439	0.0387572		94.663	0.259793	0.286308	0.261317	0.34859	0.431604	0.262037	0.242123	0.251011	0.240359	0.232568		94.663	0.281571	0.0622538
	95.186	0.190537	0.24691	0.223401	0.238354	0.23885	0.197974	0.192088	0.248439	0.242994	0.227181	0.215605		95.186	0.223848	0.0219219		95.186	0.275436	0.312856	0.267554	0.337608	0.358443	0.263834	0.235866	0.260096	0.266995	0.224047		95.186	0.280273	0.0429879
	95.709	0.161904	0.211305	0.20464	0.252826	0.246811	0.234077	0.220265	0.268548	0.2957	0.234964	0.229673		95.709	0.232792	0.0350517		95.709	0.226488	0.297138	0.263888	0.357426	0.402955	0.25636	0.239133	0.262134	0.245484	0.225794		95.709	0.27768	0.0588345
	96.232	0.185643	0.238466	0.207801	0.257331	0.249692	0.223768	0.209016	0.236573	0.248777	0.222167	0.211272		96.232	0.22641	0.0219364		96.232	0.265967	0.314663	0.269255	0.333534	0.356738	0.259547	0.252411	0.273604	0.25138	0.227803		96.232	0.28049	0.0408659
	96.755	0.167214	0.237453	0.20556	0.225945	0.257017	0.214056	0.224156	0.301434	0.269564	0.235477	0.249303		96.755	0.235198	0.0352182		96.755	0.263836	0.299388	0.260576	0.356032	0.353912	0.247799	0.230525	0.252259	0.25255	0.229243		96.755	0.274612	0.0466096
	97.278	0.181717	0.210337	0.185935	0.266902	0.235257	0.253199	0.201574	0.23831	0.26942	0.226343	0.224384		97.278	0.226671	0.0299019		97.278	0.264006	0.301464	0.281297	0.338109	0.402666	0.274175	0.236373	0.262258	0.24796	0.229413		97.278	0.283772	0.0525326
	97.801	0.161722	0.26353	0.228123	0.220842	0.244944	0.224548	0.227324	0.276792	0.262154	0.22277	0.231931		97.801	0.233153	0.0305021		97.801	0.281181	0.325787	0.256104	0.367086	0.402554	0.252331	0.221905	0.242306	0.258313	0.221499		97.801	0.282907	0.0620412
	98.324	0.16454	0.211814	0.18025	0.264998	0.244607	0.254337	0.197544	0.237526	0.292657	0.222802	0.220874		98.324	0.226541	0.0376307		98.324	0.263485	0.284396	0.271169	0.346205	0.410234	0.280794	0.239497	0.270744	0.246408	0.233891		98.324	0.284682	0.0542385
	98.847	0.194808	0.258776	0.229358	0.235999	0.245714	0.208237	0.218186	0.276964	0.270097	0.221342	0.233425		98.847	0.235719	0.0255018		98.847	0.302353	0.325899	0.273209	0.356824	0.400371	0.284094	0.251348	0.25265	0.24501	0.235991		98.847	0.292775	0.053912
	99.37	0.164245	0.235233	0.199401	0.266647	0.237245	0.260308	0.222971	0.268716	0.292777	0.237383	0.233164		99.37	0.238008	0.0352842		99.37	0.25275	0.294614	0.265443	0.368235	0.416337	0.261609	0.246483	0.263096	0.232997	0.231663		99.37	0.283323	0.0612135
	99.893	0.185734	0.241049	0.222439	0.237502	0.265057	0.232157	0.207695	0.246448	0.264843	0.221003	0.223139		99.893	0.231552	0.0234783		99.893	0.28599	0.306378	0.261309	0.328338	0.399932	0.281711	0.264577	0.25999	0.247968	0.225169		99.893	0.286136	0.0495518
	100.416	0.173943	0.235625	0.198515	0.257931	0.237793	0.225851	0.217239	0.291525	0.278943	0.230017	0.234314		100.416	0.2347	0.0333807		100.416	0.277589	0.313002	0.274436	0.371947	0.416718	0.255509	0.256594	0.27304	0.249751	0.237249		100.416	0.292584	0.0583354
	100.939	0.178494	0.23325	0.211483	0.23725	0.251843	0.257981	0.202468	0.231856	0.262417	0.227085	0.222214		100.939	0.228758	0.0248665		100.939	0.28255	0.322427	0.27003	0.349319	0.415354	0.256147	0.264771	0.263172	0.235736	0.241606		100.939	0.290111	0.0562998
	101.462	0.186402	0.248408	0.208441	0.238271	0.253196	0.239199	0.246728	0.315805	0.321243	0.248069	0.245441		101.462	0.250109	0.0393443		101.462	0.292199	0.310922	0.281945	0.37483	0.394417	0.254859	0.248514	0.257643	0.259518	0.226365		101.462	0.290121	0.0553653
	101.985	0.203029	0.253522	0.226529	0.262919	0.238203	0.247217	0.194604	0.243607	0.269739	0.248264	0.21238		101.985	0.236365	0.0244045		101.985	0.280885	0.3108	0.283627	0.371817	0.407117	0.250629	0.234713	0.278818	0.268564	0.225424		101.985	0.291239	0.0580351
	102.508	0.180681	0.26122	0.216298	0.235474	0.265901	0.231171	0.243428	0.262142	0.271436	0.232214	0.255633		102.508	0.241418	0.0265955		102.508	0.318401	0.318136	0.293194	0.354234	0.417814	0.257946	0.251925	0.271895	0.240737	0.24453		102.508	0.296881	0.0566633
	103.031	0.182061	0.217729	0.209587	0.278372	0.238861	0.261844	0.206104	0.279547	0.276884	0.249844	0.222442		103.031	0.23848	0.0334393		103.031	0.266738	0.292192	0.2696	0.376761	0.375081	0.250225	0.241311	0.246392	0.263993	0.233581		103.031	0.281587	0.0524239
	103.554	0.204675	0.274163	0.228083	0.23749	0.267238	0.23508	0.216674	0.254145	0.261937	0.235565	0.232575		103.554	0.240693	0.0215043		103.554	0.29532	0.320116	0.285361	0.328285	0.405222	0.248569	0.254531	0.255752	0.248901	0.240103		103.554	0.288216	0.0516324
	104.077	0.179513	0.23717	0.212162	0.271192	0.25868	0.24157	0.213674	0.288561	0.305985	0.231188	0.223638		104.077	0.242121	0.0366976		104.077	0.278325	0.307075	0.266608	0.371587	0.374676	0.271505	0.248369	0.270914	0.254474	0.246114		104.077	0.288965	0.0476309

## Sheet: Fis S1c
First Measurement
			PolyU
	0		0.1		0.2		0.5		1		2			5 uM	I	II	III	averaged	stdv
Np	Abs (350 nm)	Stdv	Abs (350nm)	Stdv	Abs (350nm)	Stdv	Abs (350nm)	Stdv	Abs (350nm)	Stdv	Abs (350nm)	Stdv		0	0.004	0.00566667	0.0116667	0.00711111	0.00403228
5	0.004	0.002	0.0116667	0.00416333	0.0156667	0.00152753	0.0146667	0.00305505	0.0953333	0.0083865	0.0113333	0.00208167		0.1	0.0116667	0.0143333	0.00766667	0.0112222	0.00335548
10	0.005	0.00173205	0.005	0.002	0.121333	0.00251661	0.0776667	0.0432474	0.00833333	0.00305505	0.00533333	0.00208167		0.2	0.0156667	0.014	0.00766667	0.0124444	0.00422076
20	0.00566667	0.00152753	0.455	0.0245153	0.379	0.0190526	0.359333	0.132666	0.00466667	0.0011547	0.00766667	0.00503322		0.5	0.0146667	0.008	0.01	0.0108889	0.00342107
30	0.00466667	0.00305505	0.422667	0.0159478	0.281667	0.00650641	0.476333	0.0265016	0.00933333	0.00152753	0.00666667	0.00057735		1	0.0953333	0.00766667	0.006	0.0363333	0.0511023
50	0.00466667	0.00351188	0.011	0.0034641	0.373333	0.0380832	0.393333	0.0196554	0.616667	0.0309892	0.0883333	0.0473533		2	0.0113333	0.00866667	0.006	0.00866667	0.00266667
														10 uM	I	II	III	averaged	stdv
second measurement														0	0.005	0.004	0.00266667	0.00388889	0.00117063
			PolyU											0.1	0.005	0.00666667	0.0133333	0.00833333	0.00440959
	0		0.1		0.2		0.5		1		2			0.2	0.121333	0.102333	0.00833333	0.0773333	0.0605062
Np	Abs (350nm)	Stdv	Abs (350nm)	Stdv	Abs (350nm)	Stdv	Abs (350nm)	Stdv	Abs (350nm)	Stdv	Abs (350nm)	Stdv		0.5	0.0776667	0.00566667	0.00566667	0.0296667	0.0415692
5	0.00566667	0.00321455	0.0143333	0.00251661	0.014	0.001	0.008	0.001	0.00766667	0.00152753	0.00866667	0.00321455		1	0.00833333	0.00466667	0.00766667	0.00688889	0.00195316
10	0.004	0.0011547	0.00666667	0.00208167	0.102333	0.0202073	0.00566667	0.00321455	0.00466667	0.0011547	0.00533333	0.00057735		2	0.00533333	0.00533333	0.005	0.00522222	0.00019245
20	0.007	0.00173205	0.247333	0.00550757	0.335333	0.00971253	0.458	0.010583	0.00666667	0.00208167	0.00666667	0.0011547
30	0.001	0.00251661	0.344667	0.00757188	0.211667	0.0145717	0.38	0.0215174	0.00833333	0.00057735	0.006	0.001		20 uM	I	II	III	averaged	stdv
50	0.00466667	0.00404145	0.0126667	0.00057735	0.284	0.0859826	0.264667	0.0151767	0.273	0.0331512	0.015	0.00458258		0	0.00566667	0.007	0.00533333	0.006	0.000881917
														0.1	0.455	0.247333	0.140667	0.281	0.159848
Third measurment														0.2	0.379	0.335333	0.261667	0.325333	0.0593024
			PolyU											0.5	0.359333	0.458	0.301	0.372778	0.0793588
	0		0.1		0.2		0.5		1		2			1	0.00466667	0.00666667	0.018	0.00977778	0.00719053
Np	Abs (350nm)	Stdv	Abs (350nm)	Stdv	Abs (350nm)	Stdv	Abs (350nm)	Stdv	Abs (350nm)	Stdv	Abs (350nm)	Stdv		2	0.00766667	0.00666667	0.00566667	0.00666667	0.001
5	0.0116667	0.00360555	0.00766667	0.00503322	0.00766667	0.00503322	0.01	0.00264575	0.006	0.00264575	0.006	0.00264575
10	0.00266667	0.00288675	0.0133333	0.00585947	0.00833333	0.0011547	0.00566667	0.00057735	0.00766667	0.00208167	0.005	0.001
20	0.00533333	0.001	0.140667	0.00945163	0.261667	0.0130128	0.301	0.00953939	0.018	0.00264575	0.00566667	0.00404145		30 uM	I	II	III	averaged	stdv
30	0.00266667	0.00208167	0.248667	0.0110151	0.155667	0.00351188	0.282	0.0069282	0.043	0.0305123	0.01	0.00458258		0	0.00466667	0.001	0.00266667	0.00277778	0.00183586
50	0.004	0.00264575	0.0153333	0.0164418	0.09	0.108862	0.117667	0.0197569	0.136667	0.106959	0.0273333	0.0222336		0.1	0.422667	0.344667	0.248667	0.338667	0.087155
														0.2	0.281667	0.211667	0.155667	0.216333	0.0631295
														0.5	0.476333	0.38	0.282	0.379444	0.0971679
														1	0.00933333	0.00833333	0.043	0.0202222	0.0197325
														2	0.00666667	0.006	0.01	0.00755556	0.00214303
														50 uM	I	II	III	averaged	stdv
														0	0.00466667	0.00466667	0.004	0.00444444	0.0003849
														0.1	0.011	0.0126667	0.0153333	0.013	0.00218581
														0.2	0.373333	0.284	0.09	0.249111	0.144853
														0.5	0.393333	0.264667	0.117667	0.258556	0.137935
														1	0.616667	0.273	0.136667	0.342111	0.24735
														2	0.0883333	0.015	0.0273333	0.0435556	0.0392659

## Sheet: Fig S1d
FRAP 1					FRAP 2					FRAP 3					FRAP 4					FRAP 5					FRAP 6					FRAP 7					FRAP 8						Averaged curve
Time (s)	Fitted	Observed	mobile fr		Time (s)	Fitting	Observed	mobile fr		Time (s)	Fitted	Y1	mobile fr		time (s)	fitted	observed	mob fr		Time (s)	Y0	Observed	mobile fr		FRAP 12	Fitted	Observed	mobile fr		time (s)	Fitted	observed	mobile fr		time(s)	fitted	observed	mob fr			Time	Av. Observed	St. dev
0	0.061457	0	0.248454		0	0.080927	0	0.248454		0	0.057104	0	0.243594		0	0.067982	0	0.238507		0	0.074544	0	0.421274		0	0.083371	0	0.469211		0	0.049703	0	0.313345		0	0.058853	0	0.30735			0	0	0
0.523	0.075008	0.040719	0.248454		0.523	0.093062	0.066031	0.248454		0.523	0.07241	0.054313	0.243594		0.523	0.081284	0.072502	0.238507		0.523	0.091773	0.05817	0.421274		0.523	0.100467	0.0784793	0.469211		0.523	0.059995	0.0347386	0.313345		0.523	0.074962	0.056503	0.30735			0.523	0.057682	0.0148756
1.046	0.088048	0.086544	0.248454		1.046	0.104654	0.107162	0.248454		1.046	0.086939	0.086436	0.243594		1.046	0.093927	0.076961	0.238507		1.046	0.108146	0.126117	0.421274		1.046	0.116806	0.0907526	0.469211		1.046	0.06985	0.0817001	0.313345		1.046	0.09026	0.078212	0.30735			1.046	0.0917356	0.0168096
1.569	0.100598	0.082061	0.248454		1.569	0.115728	0.135628	0.248454		1.569	0.100731	0.098023	0.243594		1.569	0.105943	0.11598	0.238507		1.569	0.123705	0.105921	0.421274		1.569	0.132421	0.12865	0.469211		1.569	0.079287	0.0769836	0.313345		1.569	0.104787	0.114328	0.30735			1.569	0.107197	0.0207949
2.092	0.112676	0.131522	0.248454		2.092	0.126306	0.118159	0.248454		2.092	0.113822	0.1075	0.243594		2.092	0.117362	0.111615	0.238507		2.092	0.138491	0.168003	0.421274		2.092	0.147344	0.144488	0.469211		2.092	0.088324	0.0996596	0.313345		2.092	0.118582	0.124762	0.30735			2.092	0.125714	0.0221743
2.615	0.124298	0.134268	0.248454		2.615	0.136412	0.157874	0.248454		2.615	0.126248	0.157326	0.243594		2.615	0.128215	0.15049	0.238507		2.615	0.152542	0.162794	0.421274		2.615	0.161606	0.202359	0.469211		2.615	0.096977	0.0922709	0.313345		2.615	0.131682	0.149056	0.30735			2.615	0.150805	0.0306988
3.138	0.135484	0.17097	0.248454		3.138	0.146065	0.162047	0.248454		3.138	0.138044	0.116348	0.243594		3.138	0.13853	0.155605	0.238507		3.138	0.165895	0.189352	0.421274		3.138	0.175236	0.196631	0.469211		3.138	0.105262	0.118503	0.313345		3.138	0.144122	0.14715	0.30735			3.138	0.157076	0.0294508
3.661	0.146248	0.150191	0.248454		3.661	0.155287	0.174241	0.248454		3.661	0.149241	0.195688	0.243594		3.661	0.148333	0.17427	0.238507		3.661	0.178585	0.187035	0.421274		3.661	0.188262	0.215218	0.469211		3.661	0.113197	0.119717	0.313345		3.661	0.155935	0.184388	0.30735			3.661	0.175093	0.0291577
4.184	0.156606	0.182579	0.248454		4.184	0.164096	0.182188	0.248454		4.184	0.159869	0.157423	0.243594		4.184	0.15765	0.16749	0.238507		4.184	0.190644	0.220263	0.421274		4.184	0.200711	0.208314	0.469211		4.184	0.120794	0.158306	0.313345		4.184	0.167153	0.171793	0.30735			4.184	0.181044	0.0227714
4.707	0.166575	0.176042	0.248454		4.707	0.172511	0.184905	0.248454		4.707	0.169958	0.205652	0.243594		4.707	0.166504	0.189656	0.238507		4.707	0.202104	0.208072	0.421274		4.707	0.212608	0.23368	0.469211		4.707	0.12807	0.123299	0.313345		4.707	0.177806	0.216011	0.30735			4.707	0.192165	0.0333565
5.23	0.176169	0.205702	0.248454		5.23	0.18055	0.194918	0.248454		5.23	0.179535	0.171268	0.243594		5.23	0.17492	0.16764	0.238507		5.23	0.212994	0.250526	0.421274		5.23	0.223978	0.225055	0.469211		5.23	0.135036	0.163844	0.313345		5.23	0.187922	0.172405	0.30735			5.23	0.19392	0.0313612
5.753	0.185401	0.184683	0.248454		5.753	0.188229	0.202886	0.248454		5.753	0.188625	0.215378	0.243594		5.753	0.182918	0.201812	0.238507		5.753	0.223343	0.24531	0.421274		5.753	0.234844	0.270259	0.469211		5.753	0.141707	0.123381	0.313345		5.753	0.197529	0.24469	0.30735			5.753	0.21105	0.0452973
6.276	0.194286	0.219475	0.248454		6.276	0.195565	0.20684	0.248454		6.276	0.197254	0.196406	0.243594		6.276	0.190519	0.198765	0.238507		6.276	0.233178	0.246207	0.421274		6.276	0.245229	0.267332	0.469211		6.276	0.148095	0.16627	0.313345		6.276	0.206651	0.190791	0.30735			6.276	0.211511	0.0322306
6.799	0.202836	0.202133	0.248454		6.799	0.202573	0.224085	0.248454		6.799	0.205445	0.256439	0.243594		6.799	0.197743	0.201275	0.238507		6.799	0.242525	0.242541	0.421274		6.799	0.255153	0.280689	0.469211		6.799	0.154212	0.175181	0.313345		6.799	0.215314	0.24973	0.30735			6.799	0.229009	0.0347417
7.322	0.211064	0.216656	0.248454		7.322	0.209267	0.209905	0.248454		7.322	0.21322	0.202044	0.243594		7.322	0.204609	0.219185	0.238507		7.322	0.251406	0.282336	0.421274		7.322	0.264638	0.264884	0.469211		7.322	0.160069	0.169288	0.313345		7.322	0.22354	0.202796	0.30735			7.322	0.220887	0.036249
7.845	0.218983	0.223258	0.248454		7.845	0.215662	0.230887	0.248454		7.845	0.2206	0.255854	0.243594		7.845	0.211135	0.229354	0.238507		7.845	0.259847	0.280458	0.421274		7.845	0.273703	0.313217	0.469211		7.845	0.165678	0.174191	0.313345		7.845	0.231352	0.268444	0.30735			7.845	0.246958	0.0422206
8.368	0.226604	0.250739	0.248454		8.368	0.221771	0.229661	0.248454		8.368	0.227605	0.219353	0.243594		8.368	0.217336	0.222541	0.238507		8.368	0.267868	0.257904	0.421274		8.368	0.282366	0.295215	0.469211		8.368	0.171049	0.187374	0.313345		8.368	0.23877	0.229841	0.30735			8.368	0.236578	0.0318514
8.891	0.233937	0.232509	0.248454		8.891	0.227607	0.24203	0.248454		8.891	0.234255	0.238323	0.243594		8.891	0.22323	0.236806	0.238507		8.891	0.275491	0.261747	0.421274		8.891	0.290645	0.311299	0.469211		8.891	0.176192	0.153839	0.313345		8.891	0.245814	0.274638	0.30735			8.891	0.243899	0.0449311
9.414	0.240995	0.267168	0.248454		9.414	0.233182	0.240645	0.248454		9.414	0.240568	0.249995	0.243594		9.414	0.228832	0.226095	0.238507		9.414	0.282734	0.29346	0.421274		9.414	0.298557	0.287304	0.469211		9.414	0.181116	0.198472	0.313345		9.414	0.252504	0.24033	0.30735			9.414	0.250434	0.0315801
9.937	0.247786	0.235249	0.248454		9.937	0.238507	0.242171	0.248454		9.937	0.246559	0.231729	0.243594		9.937	0.234156	0.24583	0.238507		9.937	0.289618	0.269872	0.421274		9.937	0.306119	0.326477	0.469211		9.937	0.185832	0.17666	0.313345		9.937	0.258856	0.270697	0.30735			9.937	0.249836	0.0425618
10.46	0.254322	0.278921	0.248454		10.46	0.243594	0.241372	0.248454		10.46	0.252247	0.254816	0.243594		10.46	0.239215	0.239624	0.238507		10.46	0.29616	0.30052	0.421274		10.46	0.313345	0.30735	0.469211		10.46	0.190348	0.198676	0.313345		10.46	0.264888	0.263944	0.30735			10.46	0.260653	0.0354637
10.983	0.260612	0.253519	0.248454		10.983	0.248454	0.259723	0.248454		10.983	0.257646	0.281121	0.243594		10.983	0.244024	0.250783	0.238507		10.983	0.302377	0.293282	0.421274		10.983	0.320252	0.335109	0.469211		10.983	0.194672	0.178072	0.313345		10.983	0.270617	0.271164	0.30735			10.983	0.265347	0.0446101
11.506	0.266666	0.260335	0.248454		11.506	0.253096	0.252595	0.248454		11.506	0.262771	0.272931	0.243594		11.506	0.248594	0.249496	0.238507		11.506	0.308284	0.335907	0.421274		11.506	0.326852	0.314356	0.469211		11.506	0.198812	0.21705	0.313345		11.506	0.276057	0.284693	0.30735			11.506	0.27342	0.0379144
12.029	0.272491	0.265947	0.248454		12.029	0.257531	0.266106	0.248454		12.029	0.267635	0.271336	0.243594		12.029	0.252938	0.262425	0.238507		12.029	0.313899	0.291617	0.421274		12.029	0.33316	0.340199	0.469211		12.029	0.202777	0.202254	0.313345		12.029	0.281222	0.299802	0.30735			12.029	0.274961	0.0392187
12.552	0.278097	0.284012	0.248454		12.552	0.261768	0.259469	0.248454		12.552	0.272253	0.244145	0.243594		12.552	0.257066	0.255872	0.238507		12.552	0.319234	0.341217	0.421274		12.552	0.339188	0.318657	0.469211		12.552	0.206574	0.226829	0.313345		12.552	0.286128	0.263466	0.30735			12.552	0.274208	0.0385068
13.075	0.283492	0.282292	0.248454		13.075	0.265814	0.266773	0.248454		13.075	0.276636	0.305919	0.243594		13.075	0.260989	0.274628	0.238507		13.075	0.324304	0.311898	0.421274		13.075	0.34495	0.373709	0.469211		13.075	0.21021	0.190413	0.313345		13.075	0.290786	0.312796	0.30735			13.075	0.289804	0.0521156
13.598	0.288684	0.285753	0.248454		13.598	0.26968	0.260998	0.248454		13.598	0.280797	0.274027	0.243594		13.598	0.264718	0.259917	0.238507		13.598	0.329122	0.342056	0.421274		13.598	0.350456	0.34143	0.469211		13.598	0.213691	0.218583	0.313345		13.598	0.29521	0.257282	0.30735			13.598	0.280006	0.0426713
14.121	0.29368	0.294488	0.248454		14.121	0.273373	0.275181	0.248454		14.121	0.284746	0.290772	0.243594		14.121	0.268262	0.272463	0.238507		14.121	0.333701	0.291993	0.421274		14.121	0.355718	0.37864	0.469211		14.121	0.217024	0.213573	0.313345		14.121	0.29941	0.306855	0.30735			14.121	0.290496	0.0455633
14.644	0.298488	0.304295	0.248454		14.644	0.276901	0.275018	0.248454		14.644	0.288495	0.271446	0.243594		14.644	0.27163	0.273797	0.238507		14.644	0.338052	0.343865	0.421274		14.644	0.360747	0.349846	0.469211		14.644	0.220217	0.20942	0.313345		14.644	0.303399	0.286921	0.30735			14.644	0.289326	0.0447495
15.167	0.303116	0.324701	0.248454		15.167	0.280271	0.28438	0.248454		15.167	0.292054	0.307657	0.243594		15.167	0.27483	0.263566	0.238507		15.167	0.342188	0.318315	0.421274		15.167	0.365553	0.378377	0.469211		15.167	0.223273	0.219221	0.313345		15.167	0.307187	0.294646	0.30735			15.167	0.298858	0.0466935
15.69	0.307569	0.300216	0.248454		15.69	0.283491	0.278326	0.248454		15.69	0.295431	0.249125	0.243594		15.69	0.277873	0.280165	0.238507		15.69	0.346117	0.34223	0.421274		15.69	0.370146	0.356183	0.469211		15.69	0.2262	0.21377	0.313345		15.69	0.310785	0.289397	0.30735			15.69	0.288677	0.0461577
16.213	0.311854	0.305757	0.248454		16.213	0.286566	0.281952	0.248454		16.213	0.298638	0.318157	0.243594		16.213	0.280764	0.277881	0.238507		16.213	0.349851	0.330937	0.421274		16.213	0.374535	0.35735	0.469211		16.213	0.229003	0.229197	0.313345		16.213	0.3142	0.328784	0.30735			16.213	0.303752	0.0399158
16.736	0.315978	0.307355	0.248454		16.736	0.289504	0.269797	0.248454		16.736	0.301682	0.265331	0.243594		16.736	0.283512	0.270073	0.238507		16.736	0.3534	0.376032	0.421274		16.736	0.37873	0.364491	0.469211		16.736	0.231687	0.220342	0.313345		16.736	0.317444	0.294864	0.30735			16.736	0.296036	0.0524404
17.259	0.319947	0.326184	0.248454		17.259	0.29231	0.288121	0.248454		17.259	0.304571	0.316574	0.243594		17.259	0.286123	0.285321	0.238507		17.259	0.356773	0.310299	0.421274		17.259	0.382739	0.405275	0.469211		17.259	0.234257	0.241554	0.313345		17.259	0.320525	0.32913	0.30735			17.259	0.312807	0.0469923
17.782	0.323766	0.306942	0.248454		17.782	0.294991	0.282507	0.248454		17.782	0.307313	0.285707	0.243594		17.782	0.288605	0.278361	0.238507		17.782	0.359978	0.393875	0.421274		17.782	0.386571	0.367643	0.469211		17.782	0.236718	0.235323	0.313345		17.782	0.32345	0.308341	0.30735			17.782	0.307337	0.0510417
18.305	0.327442	0.325441	0.248454		18.305	0.297552	0.293494	0.248454		18.305	0.309916	0.294073	0.243594		18.305	0.290964	0.274955	0.238507		18.305	0.363023	0.345302	0.421274		18.305	0.390233	0.385769	0.469211		18.305	0.239074	0.222457	0.313345		18.305	0.326228	0.329105	0.30735			18.305	0.308824	0.0492772
18.828	0.330979	0.318484	0.248454		18.828	0.299998	0.299716	0.248454		18.828	0.312387	0.298981	0.243594		18.828	0.293206	0.292806	0.238507		18.828	0.365917	0.348892	0.421274		18.828	0.393732	0.368743	0.469211		18.828	0.241331	0.236323	0.313345		18.828	0.328865	0.30547	0.30735			18.828	0.308677	0.0396285
19.351	0.334383	0.344123	0.248454		19.351	0.302335	0.30687	0.248454		19.351	0.314733	0.320031	0.243594		19.351	0.295336	0.287654	0.238507		19.351	0.368668	0.377569	0.421274		19.351	0.397077	0.372257	0.469211		19.351	0.243492	0.251833	0.313345		19.351	0.33137	0.342118	0.30735			19.351	0.325307	0.0426885
19.874	0.337659	0.328469	0.248454		19.874	0.304568	0.292529	0.248454		19.874	0.316959	0.295073	0.243594		19.874	0.297361	0.282798	0.238507		19.874	0.371282	0.377624	0.421274		19.874	0.400273	0.357638	0.469211		19.874	0.245561	0.24381	0.313345		19.874	0.333749	0.314269	0.30735			19.874	0.311526	0.0428157
20.397	0.340812	0.324751	0.248454		20.397	0.306701	0.302279	0.248454		20.397	0.319073	0.327431	0.243594		20.397	0.299286	0.303536	0.238507		20.397	0.373766	0.367696	0.421274		20.397	0.403328	0.393572	0.469211		20.397	0.247542	0.259787	0.313345		20.397	0.336008	0.344091	0.30735			20.397	0.327893	0.0415041
20.92	0.343845	0.306091	0.248454		20.92	0.308738	0.301847	0.248454		20.92	0.321079	0.298212	0.243594		20.92	0.301115	0.279481	0.238507		20.92	0.376126	0.381954	0.421274		20.92	0.406247	0.368416	0.469211		20.92	0.249439	0.222574	0.313345		20.92	0.338153	0.298135	0.30735			20.92	0.307089	0.0499401
21.443	0.346765	0.341263	0.248454		21.443	0.310684	0.292465	0.248454		21.443	0.322983	0.31923	0.243594		21.443	0.302853	0.292092	0.238507		21.443	0.378369	0.357978	0.421274		21.443	0.409037	0.432753	0.469211		21.443	0.251256	0.260601	0.313345		21.443	0.34019	0.344171	0.30735			21.443	0.330069	0.0527078
21.966	0.349575	0.314901	0.248454		21.966	0.312543	0.299234	0.248454		21.966	0.324791	0.299371	0.243594		21.966	0.304505	0.302265	0.238507		21.966	0.380501	0.406896	0.421274		21.966	0.411703	0.372997	0.469211		21.966	0.252996	0.230106	0.313345		21.966	0.342124	0.323571	0.30735			21.966	0.318668	0.052964
22.489	0.352279	0.349807	0.248454		22.489	0.314319	0.307818	0.248454		22.489	0.326507	0.309572	0.243594		22.489	0.306075	0.302618	0.238507		22.489	0.382527	0.339104	0.421274		22.489	0.414251	0.418656	0.469211		22.489	0.254662	0.250816	0.313345		22.489	0.343961	0.347282	0.30735			22.489	0.328209	0.0486053
23.012	0.354881	0.311186	0.248454		23.012	0.316016	0.307662	0.248454		23.012	0.328136	0.317076	0.243594		23.012	0.307568	0.296154	0.238507		23.012	0.384452	0.420592	0.421274		23.012	0.416687	0.394942	0.469211		23.012	0.256257	0.224185	0.313345		23.012	0.345706	0.303144	0.30735			23.012	0.321868	0.0609201
23.535	0.357385	0.361804	0.248454		23.535	0.317636	0.312006	0.248454		23.535	0.329682	0.318187	0.243594		23.535	0.308986	0.289795	0.238507		23.535	0.386281	0.353812	0.421274		23.535	0.419014	0.436657	0.469211		23.535	0.257784	0.273728	0.313345		23.535	0.347362	0.352103	0.30735			23.535	0.337262	0.0510843
24.058	0.359795	0.338131	0.248454		24.058	0.319185	0.313	0.248454		24.058	0.331149	0.322441	0.243594		24.058	0.310334	0.303817	0.238507		24.058	0.38802	0.401903	0.421274		24.058	0.421238	0.410792	0.469211		24.058	0.259247	0.232229	0.313345		24.058	0.348935	0.318265	0.30735			24.058	0.330072	0.0566846
24.581	0.362114	0.356228	0.248454		24.581	0.320663	0.302506	0.248454		24.581	0.332542	0.338289	0.243594		24.581	0.311615	0.302058	0.238507		24.581	0.389672	0.356847	0.421274		24.581	0.423364	0.419744	0.469211		24.581	0.260647	0.282495	0.313345		24.581	0.350429	0.357398	0.30735			24.581	0.339446	0.04369
25.104	0.364346	0.352562	0.248454		25.104	0.322076	0.318109	0.248454		25.104	0.333865	0.328959	0.243594		25.104	0.312832	0.299482	0.238507		25.104	0.391242	0.369397	0.421274		25.104	0.425395	0.411973	0.469211		25.104	0.261989	0.251864	0.313345		25.104	0.351847	0.3347	0.30735			25.104	0.333381	0.0476452
25.627	0.366494	0.37199	0.248454		25.627	0.323426	0.29091	0.248454		25.627	0.33512	0.318161	0.243594		25.627	0.313989	0.3366	0.238507		25.627	0.392734	0.372194	0.421274		25.627	0.427337	0.42462	0.469211		25.627	0.263273	0.256634	0.313345		25.627	0.353194	0.360154	0.30735			25.627	0.341408	0.0527241
26.15	0.368561	0.357013	0.248454		26.15	0.324715	0.323201	0.248454		26.15	0.336311	0.32015	0.243594		26.15	0.315089	0.291368	0.238507		26.15	0.394152	0.4094	0.421274		26.15	0.429192	0.414923	0.469211		26.15	0.264503	0.234361	0.313345		26.15	0.354473	0.33806	0.30735			26.15	0.336059	0.0595217
26.673	0.37055	0.388435	0.248454		26.673	0.325947	0.318508	0.248454		26.673	0.337442	0.314806	0.243594		26.673	0.316134	0.302845	0.238507		26.673	0.3955	0.371213	0.421274		26.673	0.430966	0.418797	0.469211		26.673	0.26568	0.282534	0.313345		26.673	0.355688	0.382304	0.30735			26.673	0.34743	0.0487804
27.196	0.372464	0.361342	0.248454		27.196	0.327123	0.320731	0.248454		27.196	0.338516	0.371187	0.243594		27.196	0.317127	0.315025	0.238507		27.196	0.39678	0.411239	0.421274		27.196	0.43266	0.411037	0.469211		27.196	0.266808	0.266906	0.313345		27.196	0.356841	0.360173	0.30735			27.196	0.352205	0.0494288
27.719	0.374306	0.382719	0.248454		27.719	0.328247	0.326557	0.248454		27.719	0.339535	0.324953	0.243594		27.719	0.318071	0.296567	0.238507		27.719	0.397997	0.364665	0.421274		27.719	0.43428	0.424514	0.469211		27.719	0.267888	0.291933	0.313345		27.719	0.357937	0.362027	0.30735			27.719	0.346742	0.0452004
28.242	0.376079	0.368425	0.248454		28.242	0.329321	0.321428	0.248454		28.242	0.340502	0.321952	0.243594		28.242	0.318969	0.324136	0.238507		28.242	0.399153	0.418547	0.421274		28.242	0.435828	0.408945	0.469211		28.242	0.268922	0.249267	0.313345		28.242	0.358977	0.34938	0.30735			28.242	0.34526	0.0544484
28.765	0.377785	0.397027	0.248454		28.765	0.330346	0.327534	0.248454		28.765	0.341421	0.322622	0.243594		28.765	0.319821	0.303582	0.238507		28.765	0.400252	0.372261	0.421274		28.765	0.437307	0.429667	0.469211		28.765	0.269912	0.276145	0.313345		28.765	0.359965	0.36692	0.30735			28.765	0.34947	0.0509923
29.288	0.379427	0.372141	0.248454		29.288	0.331326	0.332565	0.248454		29.288	0.342292	0.338032	0.243594		29.288	0.320632	0.300503	0.238507		29.288	0.401297	0.39754	0.421274		29.288	0.43872	0.419255	0.469211		29.288	0.27086	0.252572	0.313345		29.288	0.360903	0.352289	0.30735			29.288	0.345612	0.053167
29.811	0.381007	0.389931	0.248454		29.811	0.332262	0.326265	0.248454		29.811	0.34312	0.385151	0.243594		29.811	0.321402	0.318839	0.238507		29.811	0.402289	0.357861	0.421274		29.811	0.440072	0.447022	0.469211		29.811	0.271768	0.282143	0.313345		29.811	0.361793	0.364002	0.30735			29.811	0.358902	0.050718
30.334	0.382528	0.366146	0.248454		30.334	0.333156	0.324069	0.248454		30.334	0.343905	0.3128	0.243594		30.334	0.322134	0.335582	0.238507		30.334	0.403232	0.405446	0.421274		30.334	0.441363	0.429905	0.469211		30.334	0.272637	0.264777	0.313345		30.334	0.362639	0.345537	0.30735			30.334	0.348033	0.0524211
30.857	0.383991	0.393407	0.248454		30.857	0.33401	0.319927	0.248454		30.857	0.34465	0.308507	0.243594		30.857	0.32283	0.288698	0.238507		30.857	0.404129	0.38812	0.421274		30.857	0.442597	0.459954	0.469211		30.857	0.273469	0.284611	0.313345		30.857	0.363443	0.377074	0.30735			30.857	0.352537	0.061839
31.38	0.3854	0.377815	0.248454		31.38	0.334826	0.320451	0.248454		31.38	0.345358	0.350316	0.243594		31.38	0.323491	0.316553	0.238507		31.38	0.40498	0.388039	0.421274		31.38	0.443776	0.421544	0.469211		31.38	0.274266	0.259448	0.313345		31.38	0.364205	0.343789	0.30735			31.38	0.347244	0.0500123
31.903	0.386755	0.395725	0.248454		31.903	0.335605	0.327498	0.248454		31.903	0.34603	0.385995	0.243594		31.903	0.324119	0.307008	0.238507		31.903	0.40579	0.401908	0.421274		31.903	0.444903	0.442014	0.469211		31.903	0.27503	0.278987	0.313345		31.903	0.36493	0.382922	0.30735			31.903	0.365257	0.0549891
32.426	0.388059	0.370164	0.248454		32.426	0.33635	0.332731	0.248454		32.426	0.346667	0.333165	0.243594		32.426	0.324716	0.309313	0.238507		32.426	0.406559	0.406754	0.421274		32.426	0.44598	0.413287	0.469211		32.426	0.275761	0.269888	0.313345		32.426	0.365617	0.354598	0.30735			32.426	0.348737	0.0482496
32.949	0.389314	0.394925	0.248454		32.949	0.337061	0.338556	0.248454		32.949	0.347273	0.359487	0.243594		32.949	0.325284	0.295253	0.238507		32.949	0.40729	0.394397	0.421274		32.949	0.447009	0.461725	0.469211		32.949	0.276461	0.289147	0.313345		32.949	0.366271	0.379539	0.30735			32.949	0.364129	0.0569067
33.472	0.390522	0.388302	0.248454		33.472	0.33774	0.326826	0.248454		33.472	0.347847	0.351934	0.243594		33.472	0.325823	0.323198	0.238507		33.472	0.407984	0.411458	0.421274		33.472	0.447993	0.435094	0.469211		33.472	0.277131	0.259979	0.313345		33.472	0.366891	0.355044	0.30735			33.472	0.356479	0.0554689
33.995	0.391684	0.385683	0.248454		33.995	0.33839	0.330532	0.248454		33.995	0.348392	0.33328	0.243594		33.995	0.326336	0.300624	0.238507		33.995	0.408645	0.416355	0.421274		33.995	0.448933	0.47675	0.469211		33.995	0.277773	0.277339	0.313345		33.995	0.36748	0.37228	0.30735			33.995	0.361605	0.064958
34.518	0.392803	0.407688	0.248454		34.518	0.33901	0.319719	0.248454		34.518	0.34891	0.344683	0.243594		34.518	0.326823	0.342779	0.238507		34.518	0.409272	0.411072	0.421274		34.518	0.449832	0.415342	0.469211		34.518	0.278387	0.261527	0.313345		34.518	0.368039	0.357589	0.30735			34.518	0.35755	0.0531221
35.041	0.393879	0.410372	0.248454		35.041	0.339602	0.337279	0.248454		35.041	0.349401	0.377573	0.243594		35.041	0.327286	0.317117	0.238507		35.041	0.409868	0.422674	0.421274		35.041	0.450691	0.473655	0.469211		35.041	0.278976	0.299865	0.313345		35.041	0.36857	0.368503	0.30735			35.041	0.37588	0.0582089
35.564	0.394915	0.371423	0.248454		35.564	0.340168	0.337374	0.248454		35.564	0.349868	0.351297	0.243594		35.564	0.327727	0.321151	0.238507		35.564	0.410435	0.397333	0.421274		35.564	0.451511	0.435936	0.469211		35.564	0.279539	0.270925	0.313345		35.564	0.369075	0.365748	0.30735			35.564	0.356398	0.0496431
36.087	0.395912	0.406583	0.248454		36.087	0.340708	0.327462	0.248454		36.087	0.350311	0.3644	0.243594		36.087	0.328145	0.319386	0.238507		36.087	0.410973	0.398071	0.421274		36.087	0.452296	0.469722	0.469211		36.087	0.280079	0.287183	0.313345		36.087	0.369554	0.377731	0.30735			36.087	0.368817	0.0577934
36.61	0.396872	0.407911	0.248454		36.61	0.341224	0.347659	0.248454		36.61	0.350731	0.343411	0.243594		36.61	0.328542	0.343155	0.238507		36.61	0.411485	0.430546	0.421274		36.61	0.453045	0.422525	0.469211		36.61	0.280595	0.284676	0.313345		36.61	0.370009	0.368861	0.30735			36.61	0.368593	0.049359
37.133	0.397795	0.414706	0.248454		37.133	0.341718	0.335153	0.248454		37.133	0.35113	0.347385	0.243594		37.133	0.32892	0.30626	0.238507		37.133	0.411971	0.4027	0.421274		37.133	0.453761	0.458321	0.469211		37.133	0.28109	0.300415	0.313345		37.133	0.370441	0.365046	0.30735			37.133	0.366248	0.0553058
37.656	0.398684	0.39907	0.248454		37.656	0.342189	0.352036	0.248454		37.656	0.351508	0.354786	0.243594		37.656	0.329279	0.350023	0.238507		37.656	0.412433	0.456284	0.421274		37.656	0.454446	0.448959	0.469211		37.656	0.281564	0.273571	0.313345		37.656	0.370851	0.369873	0.30735			37.656	0.375575	0.0591941
38.179	0.399539	0.423742	0.248454		38.179	0.342639	0.353011	0.248454		38.179	0.351868	0.374481	0.243594		38.179	0.329621	0.287427	0.238507		38.179	0.412872	0.395226	0.421274		38.179	0.4551	0.47986	0.469211		38.179	0.282017	0.277851	0.313345		38.179	0.37124	0.373123	0.30735			38.179	0.37059	0.0667824
38.702	0.400362	0.386903	0.248454		38.702	0.343069	0.349504	0.248454		38.702	0.352209	0.374678	0.243594		38.702	0.329945	0.343473	0.238507		38.702	0.413289	0.455833	0.421274		38.702	0.455725	0.444619	0.469211		38.702	0.282452	0.276607	0.313345		38.702	0.37161	0.373869	0.30735			38.702	0.375686	0.0571279
39.225	0.401154	0.407823	0.248454		39.225	0.343479	0.33668	0.248454		39.225	0.352533	0.372961	0.243594		39.225	0.330253	0.324989	0.238507		39.225	0.413686	0.400271	0.421274		39.225	0.456323	0.473708	0.469211		39.225	0.282868	0.28882	0.313345		39.225	0.371961	0.381754	0.30735			39.225	0.373376	0.0571768
39.748	0.401916	0.404587	0.248454		39.748	0.343872	0.356113	0.248454		39.748	0.35284	0.317517	0.243594		39.748	0.330546	0.350341	0.238507		39.748	0.414063	0.425843	0.421274		39.748	0.456894	0.45644	0.469211		39.748	0.283266	0.277067	0.313345		39.748	0.372295	0.362905	0.30735			39.748	0.368852	0.0583054
40.271	0.402649	0.411785	0.248454		40.271	0.344247	0.340819	0.248454		40.271	0.353132	0.338002	0.243594		40.271	0.330824	0.317264	0.238507		40.271	0.414421	0.410098	0.421274		40.271	0.45744	0.472074	0.469211		40.271	0.283648	0.291358	0.313345		40.271	0.372612	0.36994	0.30735			40.271	0.368918	0.059287
40.794	0.403355	0.388623	0.248454		40.794	0.344605	0.358026	0.248454		40.794	0.353409	0.346007	0.243594		40.794	0.331089	0.342709	0.238507		40.794	0.414761	0.419666	0.421274		40.794	0.457961	0.439133	0.469211		40.794	0.284013	0.268378	0.313345		40.794	0.372912	0.353048	0.30735			40.794	0.364449	0.0526778
41.317	0.404034	0.409252	0.248454		41.317	0.344947	0.340649	0.248454		41.317	0.353672	0.345689	0.243594		41.317	0.331341	0.324314	0.238507		41.317	0.415084	0.405726	0.421274		41.317	0.45846	0.462852	0.469211		41.317	0.284363	0.293454	0.313345		41.317	0.373198	0.393858	0.30735			41.317	0.371974	0.0552601
41.84	0.404688	0.373955	0.248454		41.84	0.345273	0.345482	0.248454		41.84	0.353922	0.338433	0.243594		41.84	0.33158	0.362996	0.238507		41.84	0.415392	0.428716	0.421274		41.84	0.458936	0.454356	0.469211		41.84	0.284698	0.273007	0.313345		41.84	0.373469	0.355642	0.30735			41.84	0.366573	0.0557361
42.363	0.405317	0.410106	0.248454		42.363	0.345586	0.355578	0.248454		42.363	0.354159	0.38654	0.243594		42.363	0.331807	0.323281	0.238507		42.363	0.415684	0.418546	0.421274		42.363	0.459392	0.490327	0.469211		42.363	0.285018	0.282293	0.313345		42.363	0.373727	0.388887	0.30735			42.363	0.381945	0.0632635
42.886	0.405922	0.385902	0.248454		42.886	0.345884	0.356881	0.248454		42.886	0.354384	0.330882	0.243594		42.886	0.332023	0.359087	0.238507		42.886	0.415961	0.430656	0.421274		42.886	0.459827	0.456402	0.469211		42.886	0.285325	0.276562	0.313345		42.886	0.373971	0.386467	0.30735			42.886	0.372855	0.0562588
43.409	0.406505	0.41161	0.248454		43.409	0.346169	0.343037	0.248454		43.409	0.354597	0.379367	0.243594		43.409	0.332228	0.330392	0.238507		43.409	0.416225	0.407223	0.421274		43.409	0.460243	0.482134	0.469211		43.409	0.285619	0.28073	0.313345		43.409	0.374204	0.385049	0.30735			43.409	0.377443	0.0607419
43.932	0.407065	0.381354	0.248454		43.932	0.346441	0.346155	0.248454		43.932	0.3548	0.344807	0.243594		43.932	0.332423	0.363024	0.238507		43.932	0.416476	0.444087	0.421274		43.932	0.46064	0.46589	0.469211		43.932	0.285901	0.281449	0.313345		43.932	0.374424	0.37549	0.30735			43.932	0.375282	0.0582027
44.455	0.407605	0.435461	0.248454		44.455	0.346701	0.350187	0.248454		44.455	0.354992	0.347457	0.243594		44.455	0.332608	0.329773	0.238507		44.455	0.416714	0.414409	0.421274		44.455	0.46102	0.463823	0.469211		44.455	0.286171	0.290332	0.313345		44.455	0.374634	0.387335	0.30735			44.455	0.377347	0.0583029
44.978	0.408124	0.386538	0.248454		44.978	0.346949	0.361152	0.248454		44.978	0.355175	0.350495	0.243594		44.978	0.332784	0.358003	0.238507		44.978	0.41694	0.46083	0.421274		44.978	0.461383	0.464144	0.469211		44.978	0.286429	0.277588	0.313345		44.978	0.374833	0.365241	0.30735			44.978	0.377999	0.0609919
45.501	0.408624	0.414505	0.248454		45.501	0.347186	0.347974	0.248454		45.501	0.355348	0.331111	0.243594		45.501	0.332952	0.327847	0.238507		45.501	0.417155	0.399676	0.421274		45.501	0.46173	0.469029	0.469211		45.501	0.286676	0.296842	0.313345		45.501	0.375021	0.36916	0.30735			45.501	0.369518	0.0557974
46.024	0.409105	0.388627	0.248454		46.024	0.347413	0.365072	0.248454		46.024	0.355513	0.364409	0.243594		46.024	0.333111	0.32638	0.238507		46.024	0.41736	0.423365	0.421274		46.024	0.462061	0.465314	0.469211		46.024	0.286913	0.265928	0.313345		46.024	0.375201	0.399713	0.30735			46.024	0.374851	0.0606671
46.547	0.409568	0.453939	0.248454		46.547	0.347629	0.36504	0.248454		46.547	0.355669	0.352563	0.243594		46.547	0.333262	0.354079	0.238507		46.547	0.417554	0.417017	0.421274		46.547	0.462378	0.459244	0.469211		46.547	0.28714	0.310735	0.313345		46.547	0.375371	0.368803	0.30735			46.547	0.385177	0.0527447
47.07	0.410013	0.412572	0.248454		47.07	0.347836	0.35142	0.248454		47.07	0.355817	0.375786	0.243594		47.07	0.333406	0.329788	0.238507		47.07	0.417739	0.416173	0.421274		47.07	0.462681	0.457754	0.469211		47.07	0.287357	0.272443	0.313345		47.07	0.375533	0.391735	0.30735			47.07	0.375959	0.0577513
47.593	0.410441	0.414665	0.248454		47.593	0.348033	0.362574	0.248454		47.593	0.355958	0.385047	0.243594		47.593	0.333542	0.371457	0.238507		47.593	0.417914	0.409943	0.421274		47.593	0.46297	0.481683	0.469211		47.593	0.287564	0.31177	0.313345		47.593	0.375686	0.382583	0.30735			47.593	0.389965	0.0488545
48.116	0.410854	0.393403	0.248454		48.116	0.348222	0.354031	0.248454		48.116	0.356091	0.355191	0.243594		48.116	0.333672	0.330922	0.238507		48.116	0.418081	0.432715	0.421274		48.116	0.463247	0.476599	0.469211		48.116	0.287764	0.280434	0.313345		48.116	0.375832	0.394282	0.30735			48.116	0.377197	0.0609953
48.639	0.411251	0.435372	0.248454		48.639	0.348402	0.351761	0.248454		48.639	0.356218	0.35116	0.243594		48.639	0.333795	0.346851	0.238507		48.639	0.418239	0.422455	0.421274		48.639	0.463511	0.453765	0.469211		48.639	0.287954	0.311412	0.313345		48.639	0.375971	0.369675	0.30735			48.639	0.380306	0.0504948
49.162	0.411633	0.404546	0.248454		49.162	0.348574	0.345942	0.248454		49.162	0.356338	0.370512	0.243594		49.162	0.333913	0.342686	0.238507		49.162	0.41839	0.43577	0.421274		49.162	0.463764	0.512214	0.469211		49.162	0.288137	0.284023	0.313345		49.162	0.376102	0.390425	0.30735			49.162	0.385765	0.0685462
49.685	0.412	0.452546	0.248454		49.685	0.348739	0.359866	0.248454		49.685	0.356453	0.371775	0.243594		49.685	0.334024	0.356849	0.238507		49.685	0.418533	0.416644	0.421274		49.685	0.464005	0.456159	0.469211		49.685	0.288311	0.300899	0.313345		49.685	0.376227	0.376196	0.30735			49.685	0.386367	0.0525929
50.208	0.412354	0.392025	0.248454		50.208	0.348896	0.364196	0.248454		50.208	0.356561	0.373653	0.243594		50.208	0.33413	0.334887	0.238507		50.208	0.418669	0.439208	0.421274		50.208	0.464236	0.496281	0.469211		50.208	0.288479	0.299145	0.313345		50.208	0.376346	0.395338	0.30735			50.208	0.386842	0.0608218
50.731	0.412695	0.441544	0.248454		50.731	0.349046	0.353974	0.248454		50.731	0.356664	0.34807	0.243594		50.731	0.334231	0.367341	0.238507		50.731	0.418798	0.413187	0.421274		50.731	0.464456	0.462376	0.469211		50.731	0.288639	0.295017	0.313345		50.731	0.376458	0.373715	0.30735			50.731	0.381903	0.0544643
51.254	0.413022	0.407231	0.248454		51.254	0.34919	0.372687	0.248454		51.254	0.356762	0.370939	0.243594		51.254	0.334326	0.335398	0.238507		51.254	0.418921	0.429808	0.421274		51.254	0.464667	0.480444	0.469211		51.254	0.288793	0.299254	0.313345		51.254	0.376565	0.39418	0.30735			51.254	0.386243	0.0558641
51.777	0.413337	0.431014	0.248454		51.777	0.349326	0.364247	0.248454		51.777	0.356855	0.407881	0.243594		51.777	0.334417	0.36797	0.238507		51.777	0.419038	0.427019	0.421274		51.777	0.464868	0.493032	0.469211		51.777	0.288939	0.315009	0.313345		51.777	0.376667	0.378161	0.30735			51.777	0.398042	0.0539615

## Sheet: Fig S4b
	SR		SR-1P				SR		SR-1P
Residue number	CSP (ppm)	Error (ppm)	CSP (ppm)	Error (ppm)		polyU (nM)	CSP (ppm)	Error (ppm)	CSP (ppm)	Error (ppm)
182	0.027	0.005	0.006	0.005		0	0	0.005	0	0.005
183	0.028	0.005	0.004	0.005		150	0.022	0.005
184	0.038	0.005	0.008	0.005		300	0.039	0.005	0.003	0.005
185	0.049	0.005	0.011	0.005		600	0.063	0.005
186	0.033	0.005	0.005	0.005		1500	0.084	0.005	0.016	0.005
187	0.062	0.005	0.008	0.005
188	0.08	0.005	0.01	0.005
189	0.084	0.005	0.016	0.005
190	0.06	0.005	0.005	0.005
191	0.062	0.005	0.007	0.005
192	0.052	0.005	0	0.005
193	0.05	0.005	0.007	0.005
194	0.073	0.005	0.012	0.005
195	0.081	0.005	0.013	0.005
196	0.056	0.005	0.008	0.005
197	0.051	0.005	0.01	0.005

## Sheet: Fig S7d
	SR(1P) S188		SR(2P) S188,S194		SR(2P) S186,S188
Residue number	CSP (ppm)	Error (ppm)	CSP (ppm)	Error (ppm)	CSP (ppm)	Error (ppm)
182	-0.008	0.005	-0.021	0.005	-0.014	0.005
183	-0.013	0.005	-0.005	0.005	-0.005	0.005
184	-0.025	0.005	-0.028	0.005	0.015	0.005
185	-0.009	0.005	-0.021	0.005	0.159	0.005
186	0.038	0.005	0.045	0.005	0.717	0.005
187	0.093	0.005	0.09	0.005	-0.195	0.005
188	0.577	0.005	0.594	0.005	0.423	0.005
189	-0.038	0.005	-0.078	0.005	-0.031	0.005
190	-0.232	0.005	-0.232	0.005	-0.279	0.005
191	-0.188	0.005	-0.16	0.005	-0.304	0.005
192	-0.101	0.005	-0.047	0.005	-0.166	0.005
193	-0.042	0.005	-0.008	0.005	-0.09	0.005
194	-0.03	0.005	0.706	0.005	-0.072	0.005
195	-0.036	0.005	-0.066	0.005	-0.092	0.005
196	-0.018	0.005	-0.164	0.005	-0.046	0.005
197	-0.01	0.005	-0.017	0.005	-0.024	0.005
